# Supplementary material for: Divergent genetic architecture of cold stress tolerance in aus and tropical japonica rice
Source: Front Plant Sci. 2026 Jan 7;16:1716845. doi: 10.3389/fpls.2025.1716845 (PMC12819804; doi:10.3389/fpls.2025.1716845)
Supplement: Supplementary Table 1 — List of the days to 50% heading (HD), plant height (PTHT) and culm habit (CULMHAB) for each AUS recombinant inbred line (RIL) and means for the parents, NC 1/536 and Phudugey. For the cold tolerance traits, the “adjusted means” were calculated for percent electrolyte leakage (EL) and low-temperature seedling survivability (LTSS), both BLUP and logit values are listed for each AUS RIL and the parents. [file Table1.xlsx]

## Sheet: List of Tables
	List of Supplementary Tables
	Table S1 | List of the days to 50% heading (HD), plant height (PTHT), culm habit (CULMHAB), percent electrolyte leakage (EL) and low-temperature seedling survivability (LTSS), both BLUP and logit values for each AUS recombinant inbred line (RIL) and means for the parents, NC 1/536 and Phudugey.
	Table S2 | List of the days to 50% heading (HD), plant height (PTHT), culm habit (CULMHAB), percent electrolyte leakage (EL) and low-temperature seedling survivability (LTSS), both BLUP and logit values for each TRJ recombinant inbred line (RIL) and means for the parents, Taichu Mochi 59 x British Honduras Creole.
	Table S3 | List of the 516 single nucleotide polymorphism (SNP) markers that were polymorphic between the NC 1/536 and Phudugey, the AUS parents.
	Table S4 | List of the 1,042 single nucleotide polymorphism (SNP) markers that were polymorphic between Taichu Mochi 59 and British Honduras Creole, the TRJ parents.
	Table S5 | Overlap between AUS or TRJ QTL intervals and GWAS-QTL intervals identified in the Rice Mini-core Collection (RMC), Rice Diversity Panel 1 (RDP1), and the backcross inbred line (BIL) population
	Table S6 | Cold temperature regulation of AUS and TRJ RIL QTL associated candidate genes.

## Sheet: Table S1
Table S1 | List of the days to 50% heading (HD), plant height (PTHT) and culm habit (CULMHAB) for each AUS recombinant inbred line (RIL) and means for the parents, NC 1/536 and Phudugey. For the cold tolerance traits the "adjusted means" were calculated for percent electrolyte leakage (EL) and low-temperature seedling survivability (LTSS), both BLUP and logit values are listed for each AUS RIL an…
AUS_RILs	Generation planted	HD	PTHT	CULMHAB	EL	LTSS blup	LTSS logit
NC 1/536		102.833	153.571	5.57143	25.1429	82.1512	1.99852
Phudugey		105.111	158.889	5.44444	25.2195	30.9254	-1.07213
aus_1	F7 seed	98	140	3	22.5309	92.9473	3.71566
aus_2	F7 seed	103	135	5	24.3782	38.775	-0.724424
aus_3	F7 seed	116	105	5	20.3958	44.1922	-0.410007
aus_4	F7 seed	106	170	3	18.2718	87.5301	2.74079
aus_5	F7 seed	113	155	5	21.7015	71.2784	1.24332
aus_6	F7 seed	103	135	7	27.0607	38.775	-0.724424
aus_7	F7 seed	106	145	7	21.3698	87.5301	2.74079
aus_8	F7 seed	103	130	7	32.3784	17.106	-2.2027
aus_11	F7 seed	103	155	7	37.4021	23.2972	-1.7295
aus_13	F6 seed	103	190	7	17.5602	83.3873	2.82395
aus_14	F7 seed	111	170	5	29.1343	68.6834	0.816761
aus_15	F7 seed	108.5	160	7	16.1428	77.9701	1.72121
aus_17	F7 seed	104	140	7	21.3955	50.8839	-0.329746
aus_18	F7 seed	98	150	5	24.2945	35.0191	-1.0956
aus_19	F7 seed	110	150	5	20.9678	50.8839	-0.329746
aus_21	F7 seed	120	135	5	28.8709	46.6275	-0.695061
aus_24	F7 seed	103	160	5	30.2463	26.5063	-1.51136
aus_25	F7 seed	106	150	5	14.5957	83.3873	2.83625
aus_26	F7 seed	112	155	7	34.3686	60.5811	0.761716
aus_27	F7 seed	103	150	7	24.4086	69.2487	1.41922
aus_28	F7 seed	103	155	7	36.7996	47.8119	0.00276658
aus_31	F7 seed	107	165	7	31.0106	55.1639	0.402613
aus_32	F7 seed	109	170	5	29.6438	79.5414	2.00979
aus_34	F7 seed	116	160	7	16.4929	87.6673	2.65757
aus_35	F7 seed	102	155	7	22.7181	59.9362	0.733687
aus_36	F7 seed	109.5	145	5	31.3099	59.0333	0.67112
aus_37	F6 seed	128	115	5	20.7998	75.285	1.74476
aus_38	F7 seed	103	165	5	23.3351	55.1639	0.461901
aus_39	F7 seed	107	165	5	45.1901	69.0238	1.54685
aus_40	F7 seed	103	170	5	21.4895	47.3549	-0.0478501
aus_42	F7 seed	103	165	7	30.4228	55.4807	0.601817
aus_43	F7 seed	110	170	7	24.5295	61.2849	1.16081
aus_44	F7 seed	103	165	7	24.9662	52.7721	0.386645
aus_45	F7 seed	114	160	5	32.3326	44.6463	-0.326349
aus_47	F7 seed	105.5	160	5	24.7516	50.0635	0.160577
aus_49	F7 seed	107	140	7	28.289	45.0332	-0.284958
aus_50	F7 seed	105.5	155	5	21.52	39.616	-0.837071
aus_52	F7 seed	102	155	7	22.3661	58.1894	0.830523
aus_53	F7 seed	107	150	5	21.5575	83.1412	2.20732
aus_55	F7 seed	109.5	165	5	19.8152	64.1809	0.595492
aus_56	F7 seed	108	150	5	33.8888	20.843	-1.72359
aus_57	F7 seed	108	160	7	31.1836	69.5982	0.921986
aus_61	F7 seed	93	160	7	39.9086	50.6378	-0.147603
aus_62	F7 seed	103	145	3	32.5449	39.0295	-0.716808
aus_63	F7 seed	96	155	5	21.2622	66.1156	0.716031
aus_65	F7 seed	106	145	5	23.1307	75.0154	1.35272
aus_66	F7 seed	103	145	7	16.7647	85.8499	2.63734
aus_67	F7 seed	108.5	150	7	29.869	52.5726	-0.104196
aus_68	F7 seed	107	165	5	24.7635	76.9687	1.516
aus_69	F6 seed	109	150	7	38.8298	42.5305	-0.673761
aus_70	F7 seed	98	150	5	20.8339	82.3859	2.13425
aus_73	F7 seed	116	145	3	31.1497	68.8428	0.859261
aus_74	F7 seed	108	145	3	29.2489	39.048	-0.875644
aus_76	F6 seed	99	175	5	26.4623	30.9222	-1.2656
aus_77	F7 seed	110	160	5	42.9599	38.6611	-0.870034
aus_78	F7 seed	103	150	7	24.1135	58.3953	0.222961
aus_80	F7 seed	120	155	5	42.2793	60.717	0.337666
aus_81	F7 seed	107	155	7	30.9256	45.2392	-0.458338
aus_82	F7 seed	106	150	5	23.7474	68.4536	0.952175
aus_83	F7 seed	106	165	7	22.7625	65.3581	0.660761
aus_84	F7 seed	108	150	7	20.7481	50.2672	-0.29632
aus_86	F7 seed	103	165	5	22.8844	76.5795	2.04767
aus_87	F7 seed	97	165	3	33.8044	45.2369	-0.554739
aus_88	F7 seed	97	150	5	22.099	71.1622	1.23648
aus_89	F7 seed	99	165	5	21.1151	76.5795	2.04767
aus_90	F7 seed	107	130	7	25.1131	70.2594	1.12702
aus_91	F7 seed	98	160	7	25.0854	71.1622	1.23648
aus_93	F7 seed	97	155	7	24.8558	73.4839	1.56555
aus_94	F7 seed	106.5	170	5	21.6624	44.3466	-0.580143
aus_95	F7 seed	107	160	7	22.2778	84.9759	2.79859
aus_97	F7 seed	108	155	5	29.5945	41.638	-0.807132
aus_98	F7 seed	103	160	3	32.2977	68.7241	1.34514
aus_101	F7 seed	96	140	3	29.4666	74.1414	1.79734
aus_102	F7 seed	106	145	5	28.4439	47.0552	-0.375032
aus_104	F7 seed	128	100	1	19.6945	3.71733	-4.22757
aus_105	F7 seed	107.5	150	5	29.2483	87.2975	3.26408
aus_106	F7 seed	97	170	7	35.1732	47.0552	-0.413124
aus_107	F7 seed	98	150	5	34.4282	60.5983	0.703409
aus_109	F7 seed	100.5	165	5	21.2257	70.7896	1.30164
aus_111	F7 seed	108	155	7	24.4516	76.2068	1.8079
aus_112	F7 seed	107	160	7	17.2156	65.3723	0.869122
aus_113	F7 seed	106.5	155	7	22.1376	65.3723	0.869122
aus_114	F7 seed	103	160	7	31.5238	48.3467	-0.241504
aus_116	F7 seed	106.5	145	3	20.914	84.3327	2.89554
aus_117	F7 seed	109	160	7	29.7525	43.7034	-0.538864
aus_118	F7 seed	96	170	7	29.6871	27.8386	-1.45378
aus_121	F7 seed	113	175	5	25.4612	44.9674	-0.557719
aus_122	F7 seed	107	145	7	18.9924	78.9154	2.10751
aus_124	F7 seed	105	160	5	34.3252	91.2705	3.2787
aus_126	F7 seed	107	170	5	21.5367	77.7274	2.22466
aus_128	F7 seed	109	170	3	34.9628	85.8533	2.84463
aus_129	F7 seed	108	145	7	22.2308	53.3499	0.34536
aus_130	F7 seed	114	175	5	20.3327	69.6016	1.62525
aus_131	F7 seed	112	165	5	20.5503	24.329	-2.09496
aus_132	F7 seed	113	160	3	25.2412	18.1378	-3.07342
aus_133	F7 seed	108	160	5	19.2096	91.2705	3.2787
aus_134	F7 seed	98	155	5	19.9123	88.5619	3.05626
aus_135	F7 seed	97	165	7	22.4968	61.4757	0.98545
aus_138	F7 seed	108	155	7	39.8689	16.5744	-2.72819
aus_139	F6 seed	105	165	5	31.5831	97.8329	3.37125
aus_140	F7 seed	109	160	3	30.8744	49.0778	0.288059
aus_141	F6 seed	99	170	7	21.037	30.1174	-0.959698
aus_142	F7 seed	98	165	5	25.558	60.6861	0.906298
aus_143	F7 seed	98	195	7	20.5283	78.8726	1.88151
aus_144	F7 seed	103	180	5	17.605	95.1243	3.07259
aus_145	F6 seed	103	175	5	29.9653	92.4156	2.81972
aus_146	F6 seed	108	155	7	27.0262	49.8517	0.343958
aus_147	F7 seed	103	155	5	30.7615	36.4507	-0.542367
aus_148	F7 seed	107	155	7	22.837	85.2058	1.92117
aus_149	F7 seed	115	145	3	18.0842	58.1197	0.469854
aus_151	F7 seed	103	150	7	33.4917	39.1593	-0.402779
aus_152	F7 seed	105	170	5	35.4107	90.6231	2.36297
aus_154	F7 seed	109	165	7	19.0299	85.2058	1.92117
aus_155	F7 seed	110	165	5	25.8409	23.2946	-1.38585
aus_157	F7 seed	108	170	7	29.5434	47.6721	0.0354115
aus_158	F7 seed	108	170	7	33.357	36.4507	-0.542367
aus_159	F6 seed	109	160	5	27.4402	59.2805	0.534565
aus_160	F7 seed	107	155	7	21.9273	32.3419	-0.860446
aus_161	F7 seed	107	160	5	18.3136	67.5539	0.95606
aus_162	F7 seed	109.5	160	7	22.272	81.097	1.66093
aus_164	F7 seed	109.5	110	5	14.6459	16.0902	-2.73475
aus_166	F7 seed	109	155	7	19.0681	32.3419	-0.860446
aus_167	F7 seed	103	160	5	23.1065	89.2229	2.19654
aus_168	F7 seed	98	185	7	36.0552	51.3022	0.190376
aus_169	F7 seed	116	145	7	36.6566	57.8803	0.54387
aus_170	F7 seed	107	175	7	19.958	54.0108	0.319512
aus_171	F6 seed	106	155	7	37.5347	24.216	-1.5285
aus_172	F7 seed	110.5	150	5	25.7621	79.5237	1.60449
aus_173	F7 seed	105	150	7	24.53	71.3978	0.985618
aus_176	F6 seed	112	160	5	17.9052	64.8197	0.587238
aus_177	F7 seed	96	165	7	18.2766	49.7289	-0.161642
aus_178	F7 seed	103	175	5	22.8536	30.7686	-1.06924
aus_180	F7 seed	110.5	150	7	20.3543	52.4375	-0.0337797
aus_184	F7 seed	98	160	7	23.4839	63.272	0.508661
aus_187	F7 seed	95	160	7	32.7945	65.9806	0.674728
aus_188	F7 seed	106	165	7	20.7669	63.272	0.508661
aus_189	F7 seed	103	150	7	40.6194	31.9294	-1.00398
aus_190	F7 seed	103	155	7	15.7055	62.4967	0.876802
aus_191	F7 seed	107	150	5	46.8496	46.245	0.00843067
aus_194	F7 seed	107	160	5	31.3809	73.3312	1.47621
aus_196	F7 seed	103	165	5	21.4155	81.0701	1.94487
aus_197	F7 seed	109	150	3	.	.	.
aus_200	F7 seed	109	160	7	20.2856	67.1401	1.11182
aus_201	F7 seed	108.5	175	7	41.1293	62.4967	0.876802
aus_202	F7 seed	106	160	5	24.9946	54.3709	0.44721
aus_203	F7 seed	105	165	5	32.5594	73.3312	1.47621
aus_204	F7 seed	110	170	3	25.5045	29.9933	-1.04039
aus_205	F7 seed	107	160	5	25.5336	28.0586	-1.23116
aus_206	F7 seed	109	145	7	47.0235	47.5373	-0.279221
aus_211	F7 seed	108	155	7	15.2089	63.789	0.600443
aus_212	F7 seed	107	175	7	16.0597	85.071	2.29741
aus_213	F7 seed	103	160	7	54.1997	55.6632	0.149405
aus_219	F7 seed	97	140	7	32.8553	17.7425	-2.03823

## Sheet: Table S2
Table S2 | List of the days to 50% heading (HD), plant height (PTHT) and culm habit (CULMHAB) for each TRJ recombinant inbred line (RIL) and means for the parents, Taichu Mochi 59 (TM59) x British Honduras Creole (BHC). For the cold tolerance traits the "adjusted means" were calculated for percent electrolyte leakage (EL) and low-temperature seedling survivability (LTSS), both BLUP and logit valu…
TRJ_RILs	Generation planted	HD	PTHT	CULMHAB	EL	LTSS blup	LTSS logit
TM59		110	127.778	1.44444	14.857	66.1458	1.19539
BHC		104.857	147.143	4.42857	29.2403	94.7173	4.12379
trj_0	F7 seed	107	155	5	21.7875	54.3938	0.895593
trj_3	F6 seed	112	130	1	25.3509	85.0166	2.8515
trj_5	F7 seed	109.5	135	3	19.7623	99.5989	3.94626
trj_6	F7 seed	109	155	3	22.2645	109.806	5.15247
trj_8	F7 seed	112	140	3	14.8846	80.6419	2.56125
trj_11	F7 seed	111	135	3	22.8299	92.3077	3.36238
trj_14	F5 seed	109.5	140	1	12.4838	87.9331	3.05056
trj_15	F7 seed	118	150	1	21.855	105.432	4.53612
trj_17	F7 seed	111	145	1	27.914	48.5609	0.523984
trj_18	F7 seed	107	135	1	20.8761	73.3508	2.09029
trj_23	F6 seed	111	135	1	23.6501	84.6533	3.03337
trj_25	F7 seed	112	130	3	20.1154	86.1115	3.86964
trj_26	F7 seed	117	150	1	19.4276	86.1115	3.86964
trj_27	F7 seed	106	140	3	22.9531	78.8204	1.52005
trj_28	F7 seed	121	155	1	20.0429	86.1115	3.86964
trj_29	F7 seed	109	165	3	18.694	86.1115	3.86964
trj_30	F7 seed	106	130	5	19.3718	86.1115	3.86964
trj_32	F7 seed	108	145	3	20.3561	84.6533	3.03337
trj_33	F7 seed	105	130	3	18.9798	77.3621	1.29507
trj_34	F7 seed	112	135	1	22.3064	84.6533	3.03337
trj_35	F7 seed	.	.	.	19.823	86.7865	2.68724
trj_36	F7 seed	112	145	3	10.9054	86.7865	2.68724
trj_37	F7 seed	90	150	7	40.2421	4.76632	-2.60942
trj_38	F7 seed	121	130	1	7.52453	73.1165	1.35814
trj_39	F7 seed	107	130	5	13.0116	78.5845	1.76249
trj_44	F7 seed	111	155	1	29.8251	92.2545	3.99538
trj_45	F6 seed	106	155	1	28.1481	89.5205	3.20402
trj_48	F7 seed	111	135	1	13.7673	92.2545	3.99538
trj_53	F7 seed	116	135	3	38.085	89.5205	3.20402
trj_54	F7 seed	113	135	3	37.5553	84.0525	2.3093
trj_55	F7 seed	117	150	1	15.1864	88.6662	2.90393
trj_57	F6 seed	107	130	3	43.9923	80.4642	2.53488
trj_59	F6 seed	107	135	5	30.3049	102.336	3.61354
trj_60	F7 seed	116	130	1	25.6978	99.6022	3.45505
trj_62	F7 seed	.	130	1	6.55705	61.3261	1.66666
trj_66	F7 seed	117	135	5	27.0063	53.1241	1.22641
trj_68	F6 seed	107	125	5	34.9411	47.6561	0.873211
trj_69	F7 seed	107	120	1	15.7461	80.4642	2.53488
trj_70	F6 seed	103	135	5	4.92036	72.2622	2.17409
trj_71	F7 seed	109.5	130	5	24.9584	91.4002	3.03294
trj_72	F7 seed	105	140	3	14.6513	89.1021	2.81481
trj_75	F6 seed	105	125	1	29.0114	97.3041	3.50982
trj_76	F7 seed	124	130	1	21.8882	72.698	1.90338
trj_78	F7 seed	122	130	1	40.9296	94.5701	3.24266
trj_80	F6 seed	107	140	1	17.6971	75.432	2.0352
trj_81	F7 seed	121	140	1	13.2929	89.1021	2.81481
trj_82	F6 seed	98	130	1	18.6991	102.772	4.26143
trj_83	F7 seed	107	135	5	21.3433	50.826	0.919103
trj_85	F6 seed	113	130	3	6.39492	80.9001	2.31671
trj_86	F7 seed	114	140	3	19.6127	102.772	4.26143
trj_87	F7 seed	121	150	3	20.1052	77.649	1.3983
trj_89	F7 seed	124	150	3	12.0429	84.9401	3.73943
trj_91	F7 seed	120	150	3	31.8485	83.4819	2.8689
trj_93	F7 seed	114	135	3	15.1419	73.2743	0.86448
trj_96	F6 seed	109	150	3	11.5558	84.9401	3.73943
trj_98	F7 seed	111	155	3	12.7372	82.0237	2.32208
trj_101	F7 seed	105	135	3	22.1367	84.9401	3.73943
trj_102	F7 seed	108	160	3	18.2797	79.1072	1.6389
trj_103	F7 seed	111	130	3	18.0725	80.5654	1.93557
trj_105	F6 seed	108	140	7	21.3847	82.0237	2.32208
trj_106	F6 seed	106	135	1	14.7353	79.6144	2.22764
trj_108	F7 seed	110	145	1	17.6022	85.0825	2.58611
trj_110	F7 seed	107	150	5	22.8008	101.486	4.72037
trj_111	F7 seed	121	140	1	26.3302	98.7525	4.08823
trj_112	F7 seed	115	135	3	18.8066	96.0185	3.64642
trj_113	F5 seed	109	140	5	15.7596	90.5505	3.03019
trj_114	F7 seed	121	160	1	20.5329	96.0185	3.64642
trj_115	F7 seed	121	135	1	19.5458	98.7525	4.08823
trj_119	F6 seed	107	130	3	39.8653	98.7525	4.08823
trj_120	F6 seed	109	150	1	21.0543	101.486	4.72037
trj_121	F6 seed	103	155	1	17.8026	81.0484	2.14553
trj_123	F7 seed	107	140	5	18.7121	81.0484	2.14553
trj_125	F7 seed	105	130	5	21.4224	72.8464	1.67709
trj_126	F7 seed	112	145	3	21.4224	91.9844	3.04796
trj_127	F6 seed	112	145	3	19.6387	83.7824	2.32922
trj_128	F7 seed	121	110	1	29.9248	12.6983	-1.92517
trj_132	F7 seed	112	130	1	20.3201	100.186	4.51465
trj_133	F7 seed	113	130	5	17.8334	97.4524	3.84851
trj_134	F7 seed	109	130	1	20.3278	97.4524	3.84851
trj_136	F7 seed	114	135	1	48.7171	75.5804	1.82276
trj_137	F6 seed	110.5	140	3	23.138	78.831	1.89931
trj_139	F6 seed	107	145	7	23.8537	81.565	2.29914
trj_140	F7 seed	121	145	3	19.0462	78.831	1.89931
trj_142	F7 seed	116	140	1	19.7201	84.299	2.85736
trj_143	F7 seed	111	145	3	17.3236	73.363	1.33137
trj_145	F7 seed	110	135	1	24.3941	84.299	2.85736
trj_151	F7 seed	107	135	5	25.3821	76.097	1.58791
trj_152	F7 seed	112	130	3	24.0503	78.831	1.89931
trj_153	F6 seed	115	140	3	23.5353	62.427	0.582369
trj_157	F6 seed	103	135	5	20.8965	81.565	2.29914
trj_158	F7 seed	103	135	5	.	.	.
trj_159	F7 seed	103	135	5	.	.	.
trj_163	F7 seed	107	140	5	.	.	.
trj_164	F6 seed	107	130	1	.	.	.
trj_165	F7 seed	116	140	1	.	.	.
trj_166	F6 seed	103	164	7	.	.	.
trj_170	F6 seed	98	130	7	.	.	.
trj_171	F7 seed	107	120	1	.	.	.
trj_172	F6 seed	110	130	5	.	.	.
trj_173	F6 seed	99	120	5	.	.	.
trj_174	F7 seed	111	140	5	.	.	.
trj_175	F7 seed	107	140	3	.	.	.
trj_176	F7 seed	107	135	5	.	.	.
trj_177	F7 seed	107	145	1	.	.	.
trj_178	F6 seed	106	135	3	.	.	.
trj_179	F7 seed	113	145	3	.	.	.
trj_180	F7 seed	115	130	3	.	.	.
trj_181	F7 seed	115	145	3	.	.	.
trj_182	F7 seed	111	160	3	.	.	.
trj_183	F6 seed	112	155	5	.	.	.
trj_184	F7 seed	109	115	5	.	.	.
trj_185	F6 seed	106	145	7	.	.	.
trj_188	F7 seed	103	135	7	.	.	.
trj_190	F7 seed	111	135	5	.	.	.
trj_191	F7 seed	107	150	5	.	.	.
trj_193	F7 seed	109	150	1	.	.	.
trj_194	F6 seed	109	140	3	.	.	.
trj_195	F7 seed	103	135	7	.	.	.
trj_196	F7 seed	107	155	3	.	.	.
trj_197	F7 seed	107	145	3	.	.	.
trj_198	F7 seed	107	140	1	.	.	.
trj_199	F7 seed	103	135	5	.	.	.
trj_200	F7 seed	103	145	5	.	.	.

## Sheet: Table S3
Table S3 | List of the 516 single nucleotide polymorphism (SNP) markers from the Cornell-IR LD Rice Array (C7AIR) (Morales et al., 2020) that were polymorphic between the NC 1/536 and Phudugey, the AUS parents.
C7AIR_ID	Chr.	Position RGAP7 (bp)	Marker_ID QTL map	Position (cM)	Chi-Square	Pr>ChiSq
19846	1	717702	1_717702	0	0.4267	0.5136
142868	1	4435435	1_4435435	7.36991	0.1701	0.6801
153572	1	4831116	1_4831116	9.14566	0.8231	0.3643
SNP-1.4957938.	1	4958939	1_4958939	9.42066	0.3289	0.5663
285643	1	9438285	1_9438285	22.7143	1.1342	0.2869
311989	1	10341503	1_10341503	24.1827	1.7297	0.1884
SNP-1.13478728.	1	13479755	1_13479755	28.5367	0.0267	0.8703
id1008949	1	13528410	1_13528410	28.8067	0	1
SNP-1.13530415.	1	13531442	1_13531442	28.8067	0	1
439764	1	13791466	1_13791466	29.2137	0	1
447656	1	13988902	1_13988902	29.4867	0.4267	0.5136
482027	1	14736394	1_14736394	30.771	0.4267	0.5136
id1009796	1	14758915	1_14758915	30.771	0.4267	0.5136
491345	1	14937939	1_14937939	30.771	0.4267	0.5136
id1009998	1	15182378	1_15182378	30.771	0.3289	0.5663
509593	1	15440789	1_15440789	30.909	0.4324	0.5108
SNP-1.15463862.	1	15464889	1_15464889	30.909	0.1656	0.6841
513565	1	15567795	1_15567795	30.909	0.1656	0.6841
520329	1	15815171	1_15815171	30.909	0.1067	0.744
528131	1	16026340	1_16026340	30.909	0.0604	0.8059
ud1000744	1	16157240	1_16157240	30.909	0.1067	0.744
537329	1	16280619	1_16280619	30.909	0.1656	0.6841
537515	1	16284866	1_16284866	30.909	0.1656	0.6841
544923	1	16518192	1_16518192	30.909	0.1656	0.6841
SNP-1.17173557.	1	17174604	1_17174604	30.909	0.0069	0.9338
id1010543	1	17277642	1_17277642	30.909	0.1656	0.6841
587802	1	17421622	1_17421622	30.909	0.0069	0.9338
SNP-1.17517148.	1	17518195	1_17518195	30.909	0.1773	0.6737
591240	1	17545595	1_17545595	30.909	0.1067	0.744
id1010769	1	17796478	1_17796478	30.909	0.24	0.6242
SNP-1.17810188.	1	17811235	1_17811235	30.909	0.1656	0.6841
605969	1	18009098	1_18009098	30.909	0.1656	0.6841
610524	1	18169566	1_18169566	30.909	0.24	0.6242
611682	1	18220395	1_18220395	30.909	0.1678	0.6821
619296	1	18461482	1_18461482	30.909	0	1
SNP-1.19152601.	1	19153647	1_19153647	31.462	1.3067	0.253
649460	1	19336651	1_19336651	31.462	1.1192	0.2901
SNP-1.19430471.	1	19431517	1_19431517	31.462	0.5436	0.4609
684468	1	20418175	1_20418175	31.739	1.1192	0.2901
710406	1	21267816	1_21267816	32.7111	2.3907	0.1221
756842	1	22601215	1_22601215	34.7523	0.2368	0.6265
801364	1	23731002	1_23731002	36.3108	0.0588	0.8084
835826	1	24654815	1_24654815	38.4821	0.7908	0.3738
id1015742	1	27052085	1_27052085	40.6685	3.1842	0.0744
913506	1	27330724	1_27330724	41.6336	1.4901	0.2222
925355	1	27726735	1_27726735	42.0406	0.8013	0.3707
SNP-1.28011611.	1	28012656	1_28012656	42.4447	0.1656	0.6841
1027660	1	30970379	1_30970379	44.8475	0.4267	0.5136
id1018741	1	31079981	1_31079981	44.9825	0.24	0.6242
1059782	1	32141932	1_32141932	45.5425	0.551	0.4579
1064737	1	32323875	1_32323875	45.5425	0.4267	0.5136
SNP-1.32435805.	1	32436850	1_32436850	45.6785	0.24	0.6242
1086147	1	33164035	1_33164035	46.2276	0.1067	0.744
1230423	1	38406155	1_38406155	48.6494	0	1
1250974	1	39076741	1_39076741	50.0658	0.2368	0.6265
1257104	1	39282883	1_39282883	50.4778	0.1081	0.7423
1275374	1	39971552	1_39971552	51.0339	0	1
SNP-1.40447508.	1	40448552	1_40448552	52.7235	0.0282	0.8667
c1p40455715	1	40455716	1_40455716	52.7235	0.1111	0.7389
1306630	1	41089199	1_41089199	55.2607	1.1818	0.277
id1026534	1	41191016	1_41191016	55.6877	2.5245	0.1121
1319453	1	41542101	1_41542101	56.4077	0.8231	0.3643
1319461	1	41542714	1_41542714	56.4077	0.8231	0.3643
1323950	1	41726149	1_41726149	57.2588	0.3289	0.5663
SNP-1.42167127.	1	42168172	1_42168172	59.3611	0.24	0.6242
1374878	2	281235	2_281235	0	0.0067	0.9347
id2000235	2	316859	2_316859	0.137	0.0067	0.9347
SNP-2.572523.	2	572524	2_572524	0.697024	0.0068	0.9343
id2000674	2	861576	2_861576	1.11203	0.0267	0.8703
id2000835	2	1000481	2_1000481	1.51904	0.1067	0.744
id2001102	2	1288670	2_1288670	1.65404	0.1656	0.6841
1407208	2	1618736	2_1618736	2.63317	0.0596	0.8071
1412828	2	1994215	2_1994215	3.04218	0.1067	0.744
id2001363	2	2135390	2_2135390	3.31418	0.0267	0.8703
1475125	2	4335970	2_4335970	9.42949	0.6667	0.4142
id2002363	2	4481943	2_4481943	9.8365	0.5364	0.4639
1490986	2	4872870	2_4872870	11.1118	1.1342	0.2869
1503834	2	5375349	2_5375349	13.3643	0.24	0.6242
1564341	2	7076671	2_7076671	15.1661	0.1096	0.7406
1565206	2	7103684	2_7103684	15.1661	0.1096	0.7406
1566860	2	7170842	2_7170842	15.4431	0	1
1617828	2	8490189	2_8490189	17.6104	0.1724	0.678
1727846	2	11515882	2_11515882	22.2547	0.4324	0.5108
id2005552	2	12198383	2_12198383	22.3927	0.4324	0.5108
id2005554	2	12321177	2_12321177	22.3927	0.3333	0.5637
SNP-2.12329572.	2	12329577	2_12329577	22.3927	0.3333	0.5637
1751938	2	12355019	2_12355019	22.3927	0.4324	0.5108
1967392	2	18707924	2_18707924	25.2037	1.1342	0.2869
1971651	2	18811812	2_18811812	25.2037	1.1342	0.2869
2003150	2	19846632	2_19846632	26.0548	1.5306	0.216
2004695	2	19887724	2_19887724	26.0548	1.5306	0.216
id2007797	2	19981768	2_19981768	26.3298	1.5306	0.216
2054640	2	21442667	2_21442667	29.4448	0.8462	0.3576
2055218	2	21460400	2_21460400	29.4448	0.7042	0.4014
2078559	2	22089558	2_22089558	31.1094	1.5517	0.2129
2078876	2	22104097	2_22104097	31.1094	1.5517	0.2129
id2008866	2	22334916	2_22334916	31.5304	1.9931	0.158
2087388	2	22340836	2_22340836	31.5304	1.9931	0.158
2110566	2	23091520	2_23091520	32.5376	4.1946	0.0406
id2009246	2	23134050	2_23134050	32.6756	5.7211	0.0168
SNP-2.23541707.	2	23547577	2_23547577	33.0906	4.1946	0.0406
SNP-2.23541986.	2	23547856	2_23547856	33.0906	4.1946	0.0406
id2009772	2	23852677	2_23852677	33.4996	4.8926	0.027
2135713	2	23888162	2_23888162	33.4996	4.8926	0.027
id2009889	2	23977679	2_23977679	33.4996	4.8926	0.027
2140834	2	23992049	2_23992049	33.4996	4.8926	0.027
SNP-2.24091578.	2	24097448	2_24097448	33.4996	5.2973	0.0214
2153125	2	24264653	2_24264653	33.6366	5.6443	0.0175
SNP-2.24270214.	2	24276084	2_24276084	33.6366	5.2973	0.0214
SNP-2.24274210.	2	24280080	2_24280080	33.6366	5.6443	0.0175
2165278	2	24473315	2_24473315	33.6366	5.6443	0.0175
SNP-2.24721576.	2	24727446	2_24727446	34.3266	4.8926	0.027
id2010624	2	24733764	2_24733764	34.3266	4.8926	0.027
SNP-2.24761841.	2	24767711	2_24767711	34.3266	4.8926	0.027
2181296	2	24772301	2_24772301	34.3266	4.5676	0.0326
SNP-2.24826196.	2	24832066	2_24832066	34.3266	4.5676	0.0326
SNP-2.24829871.	2	24835741	2_24835741	34.3266	9.3913	0.0022
SNP-2.24898564.	2	24904434	2_24904434	34.4726	3.8919	0.0485
SNP-2.24909459.	2	24915329	2_24915329	34.4726	3.8919	0.0485
2198557	2	25193353	2_25193353	34.8846	4.1946	0.0406
id2010969	2	25256483	2_25256483	35.1567	4.1946	0.0406
2265653	2	27465267	2_27465267	37.0796	0.1067	0.744
2289425	2	28356227	2_28356227	37.7696	0	1
fd12	2	28895812	2_28895812	38.3077	0.0588	0.8084
2336882	2	30053383	2_30053383	39.4339	0.4267	0.5136
2560247	3	3542519	3_3542519	0	0.0267	0.8703
2573253	3	4043361	3_4043361	0.833077	0.1634	0.686
2696289	3	9096663	3_9096663	7.78248	1.3425	0.2466
2772593	3	12070220	3_12070220	10.7981	0.1067	0.744
2856080	3	14721094	3_14721094	15.9745	1.966	0.1609
2894214	3	15709424	3_15709424	19.7226	1.5101	0.2191
SNP-3.15794383.	3	15795737	3_15795737	19.7226	0.9863	0.3206
SNP-3.15802100.	3	15803454	3_15803454	19.7226	1.966	0.1609
SNP-3.15824993.	3	15826347	3_15826347	19.7226	1.5101	0.2191
id3007932	3	15872706	3_15872706	19.7226	1.7297	0.1884
SNP-3.15883135.	3	15884489	3_15884489	19.7226	1.5101	0.2191
2902136	3	15918366	3_15918366	19.7226	1.3243	0.2498
SNP-3.17930317.	3	17931536	3_17931536	22.6017	0.4444	0.505
3113846	3	21229812	3_21229812	22.7427	0.6849	0.4079
3129933	3	21636122	3_21636122	22.8817	1.1655	0.2803
id3010951	3	25068684	3_25068684	30.1046	0.0067	0.9347
3297629	3	26334305	3_26334305	32.0425	0.0604	0.8059
3382672	3	29035496	3_29035496	37.0411	0	1
3382804	3	29043940	3_29043940	37.0411	0	1
3445764	3	31744512	3_31744512	42.0841	0.0588	0.8084
SNP-3.31751134.	3	31758258	3_31758258	42.0841	0.0588	0.8084
3467493	3	32624437	3_32624437	44.4339	0.1053	0.7456
3536043	3	35235775	3_35235775	49.7417	0.24	0.6242
3538410	3	35295694	3_35295694	49.8767	0.5364	0.4639
3550679	3	35737093	3_35737093	50.1467	0.6667	0.4142
3619998	4	1047515	4_1047515	0	1.7297	0.1884
SNP-4.1707723.	4	1712175	4_1712175	2.25252	1.2895	0.2561
3647133	4	1714897	4_1714897	2.25252	1.2895	0.2561
SNP-4.1713540.	4	1717992	4_1717992	2.25252	1.2895	0.2561
3647336	4	1718310	4_1718310	2.25252	1.2895	0.2561
3647403	4	1719865	4_1719865	2.25252	1.2895	0.2561
id4000869	4	1841708	4_1841708	2.38552	1.6842	0.1944
3682819	4	2394889	4_2394889	2.78653	3.1842	0.0744
3779105	4	4029923	4_4029923	3.99777	4.4326	0.0353
3857681	4	5475158	4_5475158	4.73382	5.1579	0.0231
3867067	4	5724431	4_5724431	4.73382	5.1579	0.0231
ud4000438	4	5813078	4_5813078	4.73382	5.5695	0.0183
3876092	4	5914095	4_5914095	4.86782	5.9211	0.015
SNP-4.5952189.	4	5956749	4_5956749	4.86782	5.9211	0.015
3883297	4	6045336	4_6045336	4.86782	5.9211	0.015
4268219	4	16840623	4_16840623	8.7496	3	0.0833
4329392	4	18253694	4_18253694	9.90781	2.7397	0.0979
4331163	4	18320014	4_18320014	9.90781	2.7397	0.0979
4376019	4	19761390	4_19761390	13.8168	1.5517	0.2129
4377033	4	19798498	4_19798498	13.9568	1.1655	0.2803
4384860	4	20023623	4_20023623	14.6718	1.5306	0.216
4384951	4	20026300	4_20026300	14.8098	1.3425	0.2466
4426365	4	21271163	4_21271163	17.689	1.9931	0.158
4458930	4	22179473	4_22179473	21.0792	0.5436	0.4609
4460072	4	22231867	4_22231867	21.3512	1.1342	0.2869
id4007556	4	22808095	4_22808095	21.7602	0.4267	0.5136
4498058	4	23605537	4_23605537	23.1976	0.8121	0.3675
4498375	4	23616903	4_23616903	23.1976	0.8121	0.3675
4502062	4	23764759	4_23764759	23.1976	0.8121	0.3675
id4007907	4	23962137	4_23962137	23.1976	0.973	0.3239
id4008684	4	26578914	4_26578914	24.8131	2.1892	0.139
id4008687	4	26647467	4_26647467	24.8131	1.966	0.1609
4582009	4	27093763	4_27093763	25.5132	1.7297	0.1884
4584791	4	27202648	4_27202648	25.7882	1.966	0.1609
4592909	4	27515143	4_27515143	26.4882	2.16	0.1416
4600323	4	27762769	4_27762769	26.7582	1.3067	0.253
id4009196	4	28004788	4_28004788	27.3073	0.8121	0.3675
SNP-4.28686163.	4	28871307	4_28871307	27.4433	0.1634	0.686
4637512	4	29030271	4_29030271	27.4433	0.1634	0.686
SNP-4.28906054.	4	29091198	4_29091198	27.5763	0.1053	0.7456
4639823	4	29104579	4_29104579	27.5763	0.1053	0.7456
4645308	4	29289031	4_29289031	27.5763	0.24	0.6242
id4009710	4	29299845	4_29299845	27.5763	0.24	0.6242
4646582	4	29327818	4_29327818	27.5763	0.1053	0.7456
4646667	4	29330196	4_29330196	27.5763	0.0588	0.8084
4647616	4	29359467	4_29359467	27.5763	0.0588	0.8084
SNP-4.29251127.	4	29436261	4_29436261	27.9753	0.1634	0.686
id4011542	4	33144611	4_33144611	31.7937	0.0267	0.8703
SNP-4.32979048.	4	33164161	4_33164161	31.7937	0.0267	0.8703
4763208	4	33478231	4_33478231	33.2621	0.5586	0.4548
4763570	4	33495625	4_33495625	33.6831	0.8345	0.361
SNP-4.33542105.	4	33727226	4_33727226	34.4192	0.0278	0.8676
4776434	4	34097136	4_34097136	35.2822	0.1656	0.6841
4879384	5	2291156	5_2291156	0	0.5364	0.4639
4904201	5	3253516	5_3253516	4.01259	0.3245	0.5689
4904312	5	3260320	5_3260320	4.01259	0.3245	0.5689
id5002074	5	3586486	5_3586486	4.28259	0.0267	0.8703
4917750	5	3775755	5_3775755	4.5526	0.0267	0.8703
SNP-5.4600565.	5	4600589	5_4600589	5.67078	0.1634	0.686
SNP-5.5924326.	5	5924388	5_5924388	8.02051	0.0066	0.9351
SNP-5.5924350.	5	5924412	5_5924412	8.02051	0	1
SNP-5.6157867.	5	6157929	5_6157929	8.15651	0	1
SNP-5.6244958.	5	6245020	5_6245020	8.15651	0.0067	0.9347
SNP-5.6313838.	5	6313900	5_6313900	8.15651	0	1
5009150	5	6329637	5_6329637	8.15651	0	1
SNP-5.6353811.	5	6353873	5_6353873	8.15651	0.0067	0.9347
5011602	5	6374926	5_6374926	8.29251	0.0267	0.8703
SNP-5.6426309.	5	6426370	5_6426370	8.29251	0.0267	0.8703
SNP-5.6448200.	5	6448261	5_6448261	8.29251	0.0267	0.8703
5017498	5	6506422	5_6506422	8.29251	0.0067	0.9347
5156489	5	9712988	5_9712988	12.3383	0.4211	0.5164
5162586	5	9823259	5_9823259	12.3383	0.3203	0.5715
5173650	5	10071815	5_10071815	12.3383	0.3203	0.5715
SNP-5.14764486.	5	14821944	5_14821944	12.6043	0.4211	0.5164
5428382	5	16955234	5_16955234	14.0517	0.1701	0.6801
5489719	5	18679404	5_18679404	16.8848	0.0067	0.9347
5564450	5	21011160	5_21011160	23.9739	0.0274	0.8685
5566349	5	21086924	5_21086924	24.1139	0.0278	0.8676
5579383	5	21509332	5_21509332	25.2811	0	1
SNP-5.21718167.	5	21780726	5_21780726	25.5581	0.0068	0.9343
5730084	5	26934016	5_26934016	30.2438	0.0604	0.8059
5881459	6	1978538	6_1978538	0	3.84	0.05
id6001535	6	2010737	6_2010737	0	4.5676	0.0326
5919283	6	3409833	6_3409833	2.8561	2.1892	0.139
SNP-6.4244867.	6	4245867	6_4245867	3.84823	1.5306	0.216
SNP-6.4253415.	6	4254415	6_4254415	3.84823	1.7534	0.1854
SNP-6.4268475.	6	4269475	6_4269475	3.84823	4.1739	0.0411
5940719	6	4301678	6_4301678	3.84823	1.5306	0.216
SNP-6.4441179.	6	4442179	6_4442179	3.84823	1.5306	0.216
SNP-6.5731592.	6	5732592	6_5732592	7.10182	0.4324	0.5108
6053591	6	7629011	6_7629011	10.2429	0.0282	0.8667
6178909	6	10966744	6_10966744	14.3965	0.0278	0.8676
id6007014	6	11102433	6_11102433	14.5375	0.007	0.9334
6185883	6	11134664	6_11134664	14.5375	0	1
6203788	6	11555574	6_11555574	14.8225	0	1
SNP-6.11558682.	6	11559682	6_11559682	14.8225	0	1
6228054	6	12183428	6_12183428	15.2555	0	1
6228191	6	12186225	6_12186225	15.2555	0.0068	0.9343
SNP-6.13030574.	6	13031574	6_13031574	15.5325	0.0612	0.8046
6478617	6	17606233	6_17606233	15.5325	0.1081	0.7423
6542656	6	19154276	6_19154276	17.057	0.1127	0.7371
6548552	6	19263007	6_19263007	17.057	0.4384	0.5079
6613416	6	20827593	6_20827593	18.2072	0.6667	0.4142
6684510	6	22492363	6_22492363	22.0256	1.9396	0.1637
6691834	6	22663300	6_22663300	22.1616	1.7067	0.1914
6739421	6	23963521	6_23963521	23.7541	6	0.0143
6745686	6	24144305	6_24144305	23.8891	5.2267	0.0222
6745918	6	24162180	6_24162180	23.8891	5.2267	0.0222
6746047	6	24170623	6_24170623	23.8891	5.2267	0.0222
6746843	6	24219798	6_24219798	24.0241	5.2267	0.0222
6749451	6	24331932	6_24331932	24.1601	6.8267	0.009
6779108	6	25277863	6_25277863	26.6	7.4082	0.0065
6785177	6	25434460	6_25434460	26.739	5.8	0.016
6793429	6	25693291	6_25693291	26.739	6.5374	0.0106
6794023	6	25720346	6_25720346	26.877	7.4082	0.0065
6800150	6	25955603	6_25955603	26.877	7.9178	0.0049
6805232	6	26095829	6_26095829	27.015	7.0137	0.0081
6809392	6	26237582	6_26237582	27.153	6.1644	0.013
id6015097	6	26938344	6_26938344	29.3204	11.5931	0.0007
SNP-6.27550850.	6	27551849	6_27551849	30.948	10.9589	0.0009
6877746	6	28326545	6_28326545	33.426	7.8108	0.0052
6895399	6	28888652	6_28888652	33.838	8.2215	0.0041
ud6001219	6	29056693	6_29056693	33.974	7.7067	0.0055
id6016490	6	29208264	6_29208264	33.974	7.7067	0.0055
6906770	6	29331478	6_29331478	33.974	8.7568	0.0031
6982474	7	940832	7_940832	0	1.1655	0.2803
6986098	7	1058718	7_1058718	0	0.6667	0.4142
SNP-7.1065927.	7	1066928	7_1066928	0	0.5436	0.4609
rd7002009	7	1317761	7_1317761	0.138	0.1701	0.6801
6994214	7	1432567	7_1432567	0.138	0.3289	0.5663
6998977	7	1558687	7_1558687	0.274001	0.1678	0.6821
6999027	7	1560741	7_1560741	0.274001	0.1096	0.7406
7006027	7	1762346	7_1762346	0.274001	0.2432	0.6219
7031881	7	2659236	7_2659236	2.04975	0.1678	0.6821
7047111	7	3421625	7_3421625	4.99515	0.3289	0.5663
c7p5071487	7	5071488	7_5071488	7.62858	1.5306	0.216
7094386	7	5193500	7_5193500	8.32863	0.1081	0.7423
7108578	7	5668163	7_5668163	8.74664	0.1096	0.7406
id7000840	7	5693811	7_5693811	8.74664	0.0612	0.8046
id7000871	7	5721437	7_5721437	8.74664	0.0612	0.8046
7110842	7	5752152	7_5752152	8.74664	0.0612	0.8046
SNP-7.6844637.	7	6845633	7_6845633	10.0499	0.8231	0.3643
id7002911	7	18626400	7_18626400	16.0891	0.4324	0.5108
7782475	7	22441754	7_22441754	20.2719	0.0267	0.8703
7782655	7	22445523	7_22445523	20.2719	0.0066	0.9351
id7003853	7	22593213	7_22593213	20.4059	0.0596	0.8071
7792776	7	22772752	7_22772752	20.6759	0.1067	0.744
7793750	7	22811363	7_22811363	20.6759	0.0596	0.8071
SNP-7.23389724.	7	23390718	7_23390718	20.8129	0.2432	0.6219
7810320	7	23390946	7_23390946	20.8129	0.1678	0.6821
ud7001701	7	23535052	7_23535052	20.8129	0.1678	0.6821
7818489	7	23681276	7_23681276	20.8129	0.1701	0.6801
7820873	7	23785728	7_23785728	20.9509	0.2432	0.6219
id7004940	7	25981825	7_25981825	25.8152	0.0604	0.8059
id7005413	7	27547838	7_27547838	28.604	0.4267	0.5136
id7005418	7	27548713	7_27548713	28.604	0.4267	0.5136
7932889	7	27709042	7_27709042	28.874	0.0596	0.8071
7946044	7	28234334	7_28234334	30.4436	0.3245	0.5689
id7005665	7	28249789	7_28249789	30.4436	0.3245	0.5689
SNP-7.29287104.	7	29288097	7_29288097	34.2318	0.0263	0.8711
SNP-7.29385457.	7	29386450	7_29386450	34.2318	0.0596	0.8071
SNP-8.181064.	8	182065	8_182065	0	3.2267	0.0724
SNP-8.309742.	8	310743	8_310743	0.135	4.1391	0.0419
ud8000062	8	955809	8_955809	3.60355	0.4267	0.5136
SNP-8.6173935.	8	6174931	8_6174931	17.6908	0.4211	0.5164
8234438	8	7138170	8_7138170	17.8288	1.1497	0.2836
8250960	8	7459118	8_7459118	17.8288	0.3245	0.5689
8268890	8	7854002	8_7854002	18.3739	0.1067	0.744
8638449	8	16394577	8_16394577	20.8328	0.1701	0.6801
ud8001072	8	16555798	8_16555798	20.8328	0.2466	0.6195
8648621	8	16618829	8_16618829	20.8328	0.1081	0.7423
8681460	8	17231656	8_17231656	20.9708	0.0068	0.9343
8736851	8	18374996	8_18374996	21.8279	0.0068	0.9343
8764880	8	18915639	8_18915639	22.1069	0.0274	0.8685
id8005186	8	19439111	8_19439111	22.983	0.25	0.6171
8787864	8	19446140	8_19446140	22.983	0.25	0.6171
SNP-8.19448470.	8	19451184	8_19451184	22.983	0.3427	0.5583
8788541	8	19460295	8_19460295	22.983	0.1724	0.678
SNP-8.19551337.	8	19554051	8_19554051	23.125	0.0629	0.8019
SNP-8.19577200.	8	19579914	8_19579914	23.125	0.25	0.6171
SNP-8.19589245.	8	19591959	8_19591959	23.125	0.3379	0.561
8803052	8	19807854	8_19807854	23.265	0.2466	0.6195
id8005359	8	19833397	8_19833397	23.265	0.3379	0.561
8815450	8	20045845	8_20045845	23.265	0.1701	0.6801
8815799	8	20053642	8_20053642	23.265	0.2466	0.6195
SNP-8.20108950.	8	20111664	8_20111664	23.265	0.2466	0.6195
id8005525	8	20391635	8_20391635	23.404	0.0274	0.8685
8891867	8	22394133	8_22394133	27.2798	0	1
SNP-8.24280386.	8	24283101	8_24283101	30.5333	1.5306	0.216
8940497	8	24304409	8_24304409	30.6713	1.5101	0.2191
8989835	8	26020138	8_26020138	33.5505	1.3425	0.2466
8991729	8	26074700	8_26074700	33.5505	0.8121	0.3675
9037775	8	27517812	8_27517812	40.3664	2.1892	0.139
id8007745	8	27809876	8_27809876	40.6394	0.96	0.3272
9049928	8	28058830	8_28058830	41.0464	1.3067	0.253
9268218	9	5381111	9_5381111	0	0	1
9277566	9	5609706	9_5609706	0	0.0274	0.8685
9302663	9	6191930	9_6191930	0.141	0.1724	0.678
id9001699	9	6252407	9_6252407	0.141	0.0612	0.8046
9440502	9	9195305	9_9195305	4.49497	0.4267	0.5136
SNP-9.9978502.	9	9979504	9_9979504	5.77925	0.0604	0.8059
9479757	9	10119114	9_10119114	5.77925	0.0604	0.8059
SNP-9.10154227.	9	10155229	9_10155229	5.91525	0.1678	0.6821
SNP-9.10233598.	9	10234600	9_10234600	5.91525	0.0604	0.8059
SNP-9.10253106.	9	10254108	9_10254108	5.91525	0.3333	0.5637
9488234	9	10306706	9_10306706	5.91525	0.24	0.6242
9489255	9	10324014	9_10324014	5.91525	0.24	0.6242
9585181	9	12722353	9_12722353	9.06542	0.1678	0.6821
9592113	9	12881595	9_12881595	9.33842	0	1
9592671	9	12902582	9_12902582	9.33842	0.0067	0.9347
id9003562	9	12915373	9_12915373	9.33842	0.0067	0.9347
9638649	9	14254181	9_14254181	10.7758	0.1067	0.744
9688613	9	15752720	9_15752720	12.7729	0.3379	0.561
9689476	9	15784279	9_15784279	12.7729	0.0066	0.9351
SNP-9.15828930.	9	15829932	9_15829932	12.7729	0.0065	0.9356
9774078	9	18596275	9_18596275	16.0827	0.551	0.4579
9777701	9	18713763	9_18713763	16.5037	0.0274	0.8685
9786360	9	18983637	9_18983637	16.7827	0.1701	0.6801
9815257	9	19967561	9_19967561	18.5715	0.1701	0.6801
9833069	9	20547765	9_20547765	19.5706	0.0068	0.9343
9833526	9	20567152	9_20567152	19.5706	0.0604	0.8059
9833842	9	20587039	9_20587039	19.5706	0.027	0.8694
9834082	9	20597071	9_20597071	19.7086	0.2432	0.6219
id9007287	9	21215424	9_21215424	20.8508	2.6667	0.1025
9851330	9	21289966	9_21289966	20.8508	2.6667	0.1025
9852552	9	21348882	9_21348882	20.8508	2.9205	0.0875
9853126	9	21371457	9_21371457	20.8508	2.9205	0.0875
9859122	9	21622536	9_21622536	21.5459	2.7027	0.1002
SNP-9.21729062.	9	21729544	9_21729544	21.8229	4.2517	0.0392
9870411	9	22076185	9_22076185	22.0979	4.8926	0.027
SNP-9.22103641.	9	22104123	9_22104123	22.3699	6.4497	0.0111
ud9001393	9	22310234	9_22310234	22.3699	6.9189	0.0085
9879954	9	22374270	9_22374270	22.3699	6.9189	0.0085
id9007743	9	22408017	9_22408017	22.3699	6.9189	0.0085
SNP-10.2441725.	10	2442749	10_2442749	0	2.7027	0.1002
10017499	10	2658813	10_2658813	0.138	3	0.0833
10017869	10	2668730	10_2668730	0.138	1.8028	0.1794
10060149	10	3358419	10_3358419	0.280001	3	0.0833
SNP-10.3550576.	10	3551600	10_3551600	0.419001	3.3151	0.0686
SNP-10.3770112.	10	3771137	10_3771137	0.419001	3	0.0833
SNP-10.3814952.	10	3815977	10_3815977	0.419001	3	0.0833
10087881	10	3969321	10_3969321	0.694004	1.966	0.1609
SNP-10.4004044.	10	4005069	10_4005069	0.694004	1.1818	0.277
SNP-10.4080206.	10	4081231	10_4081231	0.694004	1.7534	0.1854
SNP-10.4267775.	10	4251238	10_4251238	0.694004	1.7534	0.1854
SNP-10.4276491.	10	4259954	10_4259954	0.694004	1.966	0.1609
10180621	10	5714528	10_5714528	1.84421	1.3425	0.2466
SNP-10.9582573.	10	9653753	10_9653753	2.12321	0.6849	0.4079
id10002714	10	9950070	10_9950070	2.12321	0.5586	0.4548
SNP-10.10022462.	10	10093642	10_10093642	2.12321	0.4444	0.505
10402510	10	10293012	10_10293012	2.12321	0.6849	0.4079
10831672	11	430255	11_430255	0	1.4901	0.2222
wd11000037	11	650148	11_650148	0.545022	0.4267	0.5136
c11p1238204	11	1238205	11_1238205	1.66321	0.3245	0.5689
10858811	11	1378959	11_1378959	1.93321	0.6667	0.4142
SNP-11.3240313.	11	3244411	11_3244411	6.42324	5.7402	0.0166
10907196	11	3287548	11_3287548	6.90426	0.551	0.4579
SNP-11.3386531.	11	3390629	11_3390629	7.04326	0.3379	0.561
id11001107	11	3392225	11_3392225	7.04326	0.3379	0.561
id11001134	11	3494009	11_3494009	7.04326	0.3379	0.561
10918294	11	3651426	11_3651426	7.60728	0.3379	0.561
10919433	11	3681039	11_3681039	7.60728	0.1127	0.7371
10922039	11	3758339	11_3758339	7.89228	0.0621	0.8033
ud11000156	11	3802930	11_3802930	7.89228	0.1724	0.678
SNP-11.4136091.	11	4140190	11_4140190	8.32229	0.0629	0.8019
SNP-11.4140934.	11	4145033	11_4145033	8.32229	0.1159	0.7335
SNP-11.4183712.	11	4187811	11_4187811	8.32229	0.0278	0.8676
10936033	11	4221783	11_4221783	8.32229	0.007	0.9334
SNP-11.4235935.	11	4240034	11_4240034	8.32229	0.007	0.9334
id11001683	11	4249185	11_4249185	8.32229	0	1
10938623	11	4289151	11_4289151	8.32229	0.007	0.9334
SNP-11.4292994.	11	4297093	11_4297093	8.32229	0.007	0.9334
10944235	11	4448674	11_4448674	8.7493	0.007	0.9334
10950749	11	4684539	11_4684539	8.7493	0.0638	0.8005
SNP-11.4685266.	11	4689365	11_4689365	8.7493	0.0278	0.8676
SNP-11.4784061.	11	4788160	11_4788160	8.8903	0.007	0.9334
11012905	11	6301206	11_6301206	11.63	0.8345	0.361
id11002829	11	6977134	11_6977134	12.3451	1.3425	0.2466
SNP-11.7010315.	11	7014571	11_7014571	12.3451	1.5306	0.216
11223687	11	11484685	11_11484685	18.5183	0.24	0.6242
SNP-11.11996646.	11	12002330	11_12002330	18.5183	0.24	0.6242
11255522	11	12583306	11_12583306	18.5183	0.24	0.6242
11318877	11	14080036	11_14080036	18.5183	0.3289	0.5663
11345455	11	14741103	11_14741103	18.5183	0.24	0.6242
11396738	11	15850522	11_15850522	18.5183	0.24	0.6242
11499828	11	17908099	11_17908099	20.5895	0.0066	0.9351
11514197	11	18227033	11_18227033	21.1385	0.0267	0.8703
11514349	11	18229870	11_18229870	21.1385	0.0267	0.8703
11526737	11	18483298	11_18483298	21.9716	0.1678	0.6821
id11006682	11	18692855	11_18692855	22.2436	0.0067	0.9347
id11007432	11	19898835	11_19898835	23.9933	0.1678	0.6821
11596998	11	20074439	11_20074439	23.9933	0.1656	0.6841
11618004	11	20647651	11_20647651	25.1035	0.3245	0.5689
11619512	11	20681498	11_20681498	25.1035	0.24	0.6242
SNP-11.21175676.	11	21641800	11_21641800	26.673	0.4211	0.5164
11673053	11	21691103	11_21691103	26.673	0.24	0.6242
id11008135	11	21735970	11_21735970	26.673	0.1678	0.6821
SNP-11.21332079.	11	21798203	11_21798203	26.673	0.1678	0.6821
SNP-11.21339125.	11	21805249	11_21805249	26.673	0.1678	0.6821
11688144	11	21964661	11_21964661	26.673	0.24	0.6242
id11008214	11	22044151	11_22044151	26.673	0.1678	0.6821
11697728	11	22141169	11_22141169	26.673	0.24	0.6242
11733398	11	22881161	11_22881161	27.8072	0.2368	0.6265
11734873	11	22912310	11_22912310	27.8072	0.2368	0.6265
id11008862	11	23023708	11_23023708	28.0752	0.1053	0.7456
SNP-11.22567819.	11	23033949	11_23033949	28.0752	0.0588	0.8084
11765718	11	23554090	11_23554090	30.2465	0.1053	0.7456
11765883	11	23556480	11_23556480	30.2465	0.1053	0.7456
SNP-11.23265510.	11	23731641	11_23731641	30.3805	0.0596	0.8071
11846268	11	25368735	11_25368735	33.5066	0.1081	0.7423
id11009984	11	25432067	11_25432067	33.5066	0.1081	0.7423
SNP-11.24975420.	11	25441582	11_25441582	33.5066	0.1081	0.7423
id11010335	11	26300403	11_26300403	34.7909	0.5436	0.4609
11887431	11	26377706	11_26377706	34.7909	0.5436	0.4609
11892433	11	26476839	11_26476839	34.7909	0.6667	0.4142
SNP-11.26012570.	11	26484157	11_26484157	34.7909	0.6667	0.4142
11911109	11	26953338	11_26953338	35.3469	1.5306	0.216
11911190	11	26955665	11_26955665	35.3469	1.5306	0.216
id11010576	11	27021067	11_27021067	35.3469	1.3425	0.2466
11933644	11	27363747	11_27363747	35.3469	1.5306	0.216
SNP-11.26969215.	11	27440829	11_27440829	35.3469	1.5306	0.216
11945545	11	27591935	11_27591935	35.3469	1.5306	0.216
SNP-11.27133869.	11	27605483	11_27605483	35.4849	1.7534	0.1854
id11010994	11	27652170	11_27652170	35.6229	2.7027	0.1002
SNP-11.27520711.	11	27992326	11_27992326	35.7629	2.7778	0.0956
11992907	11	28739518	11_28739518	36.1869	3.5986	0.0578
SNP-11.28230233.	11	28753455	11_28753455	36.3249	4.2517	0.0392
SNP-12.478164.	12	479165	12_479165	0	1.3243	0.2498
12016398	12	514900	12_514900	0	1.5101	0.2191
12048140	12	1753550	12_1753550	3.58312	0.0069	0.9338
SNP-12_2437298	12	2438297	12_2438297	5.39892	1.7534	0.1854
12070892	12	2601373	12_2601373	5.67792	1.7534	0.1854
id12001156	12	2732210	12_2732210	5.95692	1.5306	0.216
12074330	12	2735219	12_2735219	6.09493	1.1497	0.2836
12085845	12	3070123	12_3070123	6.51894	1.7534	0.1854
12096350	12	3376373	12_3376373	6.65694	1.9396	0.1637
12097550	12	3403966	12_3403966	6.65694	1.7067	0.1914
12108546	12	3723624	12_3723624	7.06394	1.2895	0.2561
12142455	12	4624422	12_4624422	10.0093	2.4558	0.1171
c12p4887439	12	4887440	12_4887440	10.2843	2.9597	0.0854
12159979	12	5013970	12_5013970	10.2843	2.9597	0.0854
12220320	12	6538937	12_6538937	11.4265	4.8278	0.028
12667380	12	16146405	12_16146405	13.5128	3.84	0.05
SNP-12.17515139.	12	17521185	12_17521185	14.6309	2.9205	0.0875
12732307	12	17571428	12_17571428	14.7649	3.5033	0.0612
SNP-12.17624959.	12	17631005	12_17631005	14.7649	3.2267	0.0724
id12006560	12	19522102	12_19522102	16.2023	3.5503	0.0595
12839386	12	20085496	12_20085496	16.8924	1.7067	0.1914
12853828	12	20730995	12_20730995	17.0274	1.4901	0.2222
12855627	12	20791675	12_20791675	17.0274	1.4901	0.2222
12867067	12	21100322	12_21100322	17.0274	1.4901	0.2222
12870161	12	21176473	12_21176473	17.5684	1.4901	0.2222
SNP-12.21188797.	12	21222252	12_21222252	17.5684	1.4901	0.2222
12879546	12	21446549	12_21446549	17.5684	1.4901	0.2222
12883287	12	21529304	12_21529304	17.5684	1.4901	0.2222
12884952	12	21585946	12_21585946	17.5684	1.4901	0.2222
12890989	12	21731973	12_21731973	17.5684	1.7067	0.1914
SNP-12.22418935.	12	22452497	12_22452497	18.4015	0.8013	0.3707
SNP-12.22427583.	12	22461145	12_22461145	18.5355	1.1192	0.2901
SNP-12.22480431.	12	22513993	12_22513993	18.5355	1.1192	0.2901
SNP-12.22513389.	12	22546951	12_22546951	18.5355	1.1192	0.2901
12928411	12	22593019	12_22593019	18.5355	0.96	0.3272
12951919	12	23190179	12_23190179	19.3686	1.1192	0.2901
13014952	12	25221303	12_25221303	26.1193	0.0066	0.9351
13022390	12	25491650	12_25491650	27.3946	0.24	0.6242
13052337	12	26471755	12_26471755	31.9592	2.1892	0.139

## Sheet: Table S4
Table S4 | List of the 1,042 single nucleotide polymorphism (SNP) markers from the Cornell-IR LD Rice Array (C7AIR) (Morales et al., 2020) that were polymorphic between Taichu Mochi 59 and British Honduras Creole, the TRJ parents.
C7AIR_ID	Chr.	Position RGAP7 (bp)	Marker_ID QTL map	Position (cM)	Chi-Square	Pr>ChiSq
SNP-1.303167.	1	304168	1_304168	0	1.8989	0.1682
10710	1	418761	1_418761	0	1.8989	0.1682
SNP-1.477936.	1	478937	1_478937	0.145	1.8989	0.1682
19846	1	717702	1_717702	0.738028	1.6	0.2059
id1000673	1	743351	1_743351	0.738028	1.3596	0.2436
SNP-1.744681.	1	745682	1_745682	0.738028	1.6	0.2059
SNP-1.872418.	1	873419	1_873419	0.738028	1.6	0.2059
SNP-1.921673.	1	922674	1_922674	0.738028	1.6	0.2059
id1000955	1	1044946	1_1044946	0.738028	1.3596	0.2436
40539	1	1325609	1_1325609	1.49008	2.5281	0.1118
SNP-1.1549486.	1	1550487	1_1550487	2.23114	3.2472	0.0715
SNP-1.1622799.	1	1623800	1_1623800	2.23114	2.9091	0.0881
SNP-1.1656431.	1	1657432	1_1657432	2.23114	3.2472	0.0715
53162	1	1699023	1_1699023	2.38014	1.6744	0.1957
SNP-1.1981466.	1	1982467	1_1982467	2.53014	2.2273	0.1356
SNP-1.1984777.	1	1985778	1_1985778	2.53014	1.9425	0.1634
SNP-1.1997993.	1	1998994	1_1998994	2.53014	1.9425	0.1634
SNP-1.2096150.	1	2097151	1_2097151	2.53014	1.9425	0.1634
68081	1	2100471	1_2100471	2.53014	2.2273	0.1356
101887	1	3088667	1_3088667	3.43224	2.1778	0.14
105375	1	3184247	1_3184247	3.43224	2.1778	0.14
109354	1	3284561	1_3284561	3.43224	2.1778	0.14
SNP-1.3397753.	1	3398754	1_3398754	3.43224	1.8989	0.1682
115078	1	3434124	1_3434124	3.43224	1.8989	0.1682
SNP-1.3438930.	1	3439931	1_3439931	3.57824	1.6	0.2059
SNP-1.3438957.	1	3439958	1_3439958	3.57824	1.6	0.2059
115511	1	3440579	1_3440579	3.57824	1.6	0.2059
id1002832	1	3447298	1_3447298	3.57824	1.6	0.2059
SNP-1.3479540.	1	3480541	1_3480541	3.72724	2.2273	0.1356
117345	1	3506597	1_3506597	3.72724	2.1778	0.14
SNP-1.3519995.	1	3520996	1_3520996	3.87224	1.8989	0.1682
id1002899	1	3529691	1_3529691	3.87224	2.1778	0.14
SNP-1.3537903.	1	3538904	1_3538904	3.87224	2.1778	0.14
SNP-1.3678846.	1	3679847	1_3679847	4.01824	1.3596	0.2436
SNP-1.3679406.	1	3680407	1_3680407	4.01824	0.4286	0.5127
SNP-1.3695297.	1	3696298	1_3696298	4.01824	1.3596	0.2436
id1003050	1	3701291	1_3701291	4.01824	1.3596	0.2436
132180	1	4010602	1_4010602	5.23848	2.8444	0.0917
SNP-1.4048431.	1	4049432	1_4049432	5.38748	2.2273	0.1356
SNP-1.4579409.	1	4580410	1_4580410	5.98951	3.6	0.0578
id1004164	1	5134796	1_5134796	7.38287	0.5385	0.4631
209625	1	6652348	1_6652348	12.3784	0.1011	0.7505
SNP-1.6682797.	1	6683798	1_6683798	12.3784	0.1011	0.7505
SNP-1.6979460.	1	6980461	1_6980461	12.3784	0.0444	0.833
229857	1	7352578	1_7352578	13.8048	0	1
SNP-1.9815261.	1	9816286	1_9816286	24.8332	0.0455	0.8312
rd1000095	1	10021161	1_10021161	25.2893	0.1818	0.6698
id1007933	1	11021470	1_11021470	28.9659	3.8571	0.0495
368391	1	11940578	1_11940578	30.4763	2.6471	0.1037
rd1000120	1	12641487	1_12641487	32.2751	0.8	0.3711
394468	1	12679816	1_12679816	32.2751	1.9425	0.1634
id1008872	1	13297573	1_13297573	33.2272	3.4	0.0652
SNP-1.13310951.	1	13311978	1_13311978	33.2272	4.7619	0.0291
SNP-1.13577252.	1	13578279	1_13578279	33.8733	2.0361	0.1536
439764	1	13791466	1_13791466	34.0273	2.0361	0.1536
447656	1	13988902	1_13988902	34.0273	2.0361	0.1536
SNP-1.15381528.	1	15382555	1_15382555	35.5007	5.5	0.019
SNP-1.15833095.	1	15834122	1_15834122	35.7987	7.5111	0.0061
id1010403	1	16485047	1_16485047	35.7987	6.5455	0.0105
id1010811	1	17938403	1_17938403	35.7987	7.0225	0.008
619296	1	18461482	1_18461482	36.0967	10	0.0016
SNP-1.18539601.	1	18540648	1_18540648	36.2427	9.4494	0.0021
623585	1	18590220	1_18590220	36.2427	10	0.0016
id1011169	1	18595416	1_18595416	36.2427	10	0.0016
SNP-1.18827340.	1	18828386	1_18828386	36.3917	8.3793	0.0038
667344	1	19840947	1_19840947	36.6917	11.3778	0.0007
SNP-1_21010031	1	21011077	1_21011077	38.838	10.2273	0.0014
721027	1	21675302	1_21675302	39.459	9.6667	0.0019
SNP-1.22352640.	1	22353686	1_22353686	40.5602	5.069	0.0244
SNP-1.22470581.	1	22471627	1_22471627	40.5602	5.5	0.019
756842	1	22601215	1_22601215	40.7072	4.5455	0.033
757255	1	22612838	1_22612838	40.7072	4.5455	0.033
760644	1	22723681	1_22723681	40.7072	4.1494	0.0416
SNP-1.23218903.	1	23219948	1_23219948	41.7834	6.5455	0.0105
SNP-1.23319764.	1	23320809	1_23320809	42.2324	6.0805	0.0137
id1013342	1	23337346	1_23337346	42.2324	5.6279	0.0177
784044	1	23348983	1_23348983	42.2324	6.0805	0.0137
SNP-1.23438712.	1	23439757	1_23439757	42.2324	7.1839	0.0074
SNP-1.23446683.	1	23447728	1_23447728	42.2324	7.1839	0.0074
789067	1	23455454	1_23455454	42.2324	6.0805	0.0137
id1013568	1	23584029	1_23584029	42.2324	6.5455	0.0105
797239	1	23656773	1_23656773	42.2324	7.1839	0.0074
SNP-1.23711708.	1	23712753	1_23712753	42.2324	7.1839	0.0074
id1013722	1	23717214	1_23717214	42.2324	7.1839	0.0074
id1013855	1	23839187	1_23839187	42.3824	7.3529	0.0067
SNP-1.23922637.	1	23923682	1_23923682	42.5334	9.1163	0.0025
SNP-1.23956743.	1	23957788	1_23957788	42.5334	9.1163	0.0025
SNP-1.23987271.	1	23988316	1_23988316	42.5334	8.5765	0.0034
815125	1	24048169	1_24048169	42.5334	7.8605	0.0051
SNP-1.24114655.	1	24115700	1_24115700	42.5334	8.9091	0.0028
817845	1	24118999	1_24118999	42.5334	9.1163	0.0025
id1014302	1	24276747	1_24276747	42.6824	7.6818	0.0056
SNP-1.24295298.	1	24296343	1_24296343	42.6824	7.1839	0.0074
SNP-1.24349194.	1	24350239	1_24350239	42.6824	7.6818	0.0056
833544	1	24573958	1_24573958	42.6824	8.191	0.0042
id1014819	1	24818955	1_24818955	42.6824	7.6818	0.0056
844704	1	24883760	1_24883760	42.9754	8.191	0.0042
SNP-1.25001551.	1	25002596	1_25002596	43.2644	8.191	0.0042
SNP-1.25043823.	1	25044868	1_25044868	43.7004	5.9438	0.0148
854218	1	25178173	1_25178173	43.8464	5.5	0.019
SNP-1.25246959.	1	25248004	1_25248004	43.9954	5.5	0.019
867478	1	25600912	1_25600912	44.5935	4.4444	0.035
882462	1	26095782	1_26095782	46.1069	0.5385	0.4631
882787	1	26106280	1_26106280	46.3919	0.2747	0.6002
889314	1	26374068	1_26374068	47.128	0.5385	0.4631
SNP-1.26446906.	1	26447951	1_26447951	47.128	0.3913	0.5316
id1015467	1	26463706	1_26463706	47.128	0.2747	0.6002
id1015742	1	27052085	1_27052085	48.3392	1.8571	0.173
id1015931	1	27558084	1_27558084	49.4154	3.2472	0.0715
SNP-1.28011611.	1	28012656	1_28012656	50.8768	0.7273	0.3938
SNP-1.29823677.	1	29824723	1_29824723	53.9396	0.5632	0.453
SNP-1.30043609.	1	30044655	1_30044655	53.9396	1.1628	0.2809
1010829	1	30484084	1_30484084	54.5656	0.2874	0.5919
id1019230	1	31713195	1_31713195	56.9354	0.5765	0.4477
1047678	1	31727227	1_31727227	56.9354	0.5765	0.4477
SNP-1.31817959.	1	31819004	1_31819004	57.0884	0.4186	0.5176
id1019829	1	32326843	1_32326843	57.7095	0.7273	0.3938
SNP-1.32376151.	1	32377196	1_32377196	57.8595	0.4091	0.5224
SNP-1.32435805.	1	32436850	1_32436850	58.0095	0.7273	0.3938
rd1000321	1	33956205	1_33956205	61.5865	0.0118	0.9136
1118221	1	34219739	1_34219739	62.2076	0	1
id1021361	1	34418272	1_34418272	62.5146	0.0118	0.9136
SNP-1.34676800.	1	34677844	1_34677844	62.8286	0.3012	0.5831
SNP-1.34680507.	1	34681551	1_34681551	62.8286	0.5765	0.4477
1133718	1	34706964	1_34706964	62.8286	0.5765	0.4477
1136031	1	34792186	1_34792186	63.2946	0.2941	0.5876
1141020	1	34972329	1_34972329	63.4476	0.9101	0.3401
SNP-1.35192029.	1	35193073	1_35193073	64.0546	0.7273	0.3938
SNP-1.35512610.	1	35513654	1_35513654	64.2076	1.1628	0.2809
1171780	1	36107132	1_36107132	65.1597	0.4091	0.5224
SNP-1.36165958.	1	36167002	1_36167002	65.4667	0.2809	0.5961
SNP-1.38845019.	1	38846063	1_38846063	69.076	2.9091	0.0881
SNP-1.38961387.	1	38962431	1_38962431	69.223	3.2472	0.0715
SNP-1.38969685.	1	38970729	1_38970729	69.372	4.1494	0.0416
SNP-1.39019886.	1	39020930	1_39020930	69.372	3.2472	0.0715
SNP-1.39020597.	1	39021641	1_39021641	69.372	3.2472	0.0715
1250974	1	39076741	1_39076741	69.372	2.9091	0.0881
1295108	1	40729888	1_40729888	72.3024	2.9767	0.0845
1303708	1	40997165	1_40997165	73.4125	1.6744	0.1957
SNP-1.41066403.	1	41067447	1_41067447	73.5635	1.3908	0.2383
1306630	1	41089199	1_41089199	73.7145	1.6744	0.1957
id1026302	1	41102802	1_41102802	73.7145	1.4235	0.2328
1319461	1	41542714	1_41542714	73.8675	1.6744	0.1957
SNP-1.42081139.	1	42082183	1_42082183	75.4781	0.186	0.6662
1354576	1	42720390	1_42720390	75.9371	0.2874	0.5919
id1028360	1	42977253	1_42977253	75.9371	0.0465	0.8292
SNP-1.43094490.	1	43095535	1_43095535	75.9371	0.1034	0.7477
SNP-1.43135142.	1	43136187	1_43136187	75.9371	0.0465	0.8292
SNP-1.43225377.	1	43226422	1_43226422	76.0901	0.1034	0.7477
1465151	2	3961930	2_3961930	0	0.3086	0.5785
id2002239	2	4163905	2_4163905	0.641035	0.1059	0.7449
1579500	2	7487524	2_7487524	6.2545	0.5632	0.453
SNP-2.8598822.	2	8598824	2_8598824	8.56615	0.0465	0.8292
wd2000409	2	8701699	2_8701699	8.56615	0.1059	0.7449
id2004534	2	9441925	2_9441925	10.2308	0.0476	0.8273
ud2000593	2	10595315	2_10595315	12.6216	0.4186	0.5176
1698201	2	10744597	2_10744597	12.6216	0.5632	0.453
id2005182	2	10995452	2_10995452	13.2326	0.186	0.6662
SNP-2.11601520.	2	11601525	2_11601525	14.659	0.0455	0.8312
id2005707	2	12728795	2_12728795	15.266	0.4091	0.5224
1769934	2	12977555	2_12977555	15.266	0.4091	0.5224
id2005920	2	13982816	2_13982816	15.266	0.4091	0.5224
SNP-2.14125761.	2	14131632	2_14131632	15.266	0.2874	0.5919
id2006391	2	15947283	2_15947283	15.715	0.2874	0.5919
SNP-2.16421060.	2	16426931	2_16426931	16.015	0.931	0.3346
SNP-2.16470328.	2	16476199	2_16476199	16.015	0.931	0.3346
SNP-2.16482106.	2	16487977	2_16487977	16.015	0.7273	0.3938
SNP-2.16497618.	2	16503489	2_16503489	16.015	0.7273	0.3938
SNP-2.16533451.	2	16539322	2_16539322	16.015	0.7273	0.3938
SNP-2.16542046.	2	16547917	2_16547917	16.015	0.7273	0.3938
SNP-2.16677158.	2	16683029	2_16683029	16.015	0.5632	0.453
SNP-2.16679752.	2	16685623	2_16685623	16.015	0.7273	0.3938
SNP-2.16695516.	2	16701387	2_16701387	16.015	0.7273	0.3938
SNP-2.16829189.	2	16835060	2_16835060	16.015	0.5632	0.453
SNP-2.16892494.	2	16898365	2_16898365	16.015	0.7273	0.3938
1905884	2	16919033	2_16919033	16.015	0.7273	0.3938
id2006778	2	16968096	2_16968096	16.015	0.931	0.3346
SNP-2.16975849.	2	16981720	2_16981720	16.164	0.7273	0.3938
1908299	2	17004763	2_17004763	16.31	0.7273	0.3938
id2006795	2	17042797	2_17042797	16.31	0.7273	0.3938
SNP-2.17048483.	2	17054354	2_17054354	16.31	0.7273	0.3938
c2p17996374	2	17996375	2_17996375	17.4112	0.1059	0.7449
1943203	2	18017516	2_18017516	17.5632	0	1
SNP-2.18584949.	2	18590819	2_18590819	18.6394	0.1011	0.7505
1963191	2	18593477	2_18593477	18.6394	0.1818	0.6698
1966660	2	18687161	2_18687161	18.7894	0.0112	0.9156
rd2000598	2	18809276	2_18809276	18.7894	0.1034	0.7477
1974288	2	18908970	2_18908970	18.7894	0.0112	0.9156
1977117	2	19015400	2_19015400	19.0844	0.1011	0.7505
SNP-2.19163144.	2	19169013	2_19169013	19.0844	0.1818	0.6698
id2007526	2	19229016	2_19229016	19.5364	0.2809	0.5961
c2p19270352	2	19270353	2_19270353	19.5364	0.2809	0.5961
id2007542	2	19294608	2_19294608	19.5364	0.4091	0.5224
SNP-2.19450149.	2	19456018	2_19456018	19.5364	0.1818	0.6698
2003522	2	19857992	2_19857992	20.9628	0.2874	0.5919
SNP-2.20253947.	2	20259816	2_20259816	22.047	0.1818	0.6698
2096898	2	22629198	2_22629198	29.8743	0.0118	0.9136
id2009229	2	23115199	2_23115199	32.0206	0.1818	0.6698
2120623	2	23396915	2_23396915	32.0206	0.2809	0.5961
2120738	2	23400020	2_23400020	32.0206	0.2809	0.5961
2120852	2	23402747	2_23402747	32.0206	0.5632	0.453
SNP-2.24266178.	2	24272048	2_24272048	33.482	0.0118	0.9136
SNP-2.24270214.	2	24276084	2_24276084	33.632	0	1
SNP-2.24274210.	2	24280080	2_24280080	33.632	0.0465	0.8292
2165822	2	24480199	2_24480199	33.632	0.0465	0.8292
SNP-2.24488152.	2	24494022	2_24494022	33.632	0.1034	0.7477
SNP-2.24511730.	2	24517600	2_24517600	33.781	0	1
2178948	2	24712704	2_24712704	34.076	0.186	0.6662
id2010969	2	25256483	2_25256483	35.1692	1.4235	0.2328
SNP-2.25418648.	2	25424518	2_25424518	35.1692	1.1905	0.2752
SNP-2.25503325.	2	25509195	2_25509195	35.1692	1.1628	0.2809
2255755	2	27038680	2_27038680	38.1246	0.1034	0.7477
id2011962	2	27183827	2_27183827	38.2746	0.4091	0.5224
2278345	2	27943307	2_27943307	39.5039	0.5506	0.4581
2284603	2	28176697	2_28176697	40.2449	2.5281	0.1118
2289425	2	28356227	2_28356227	40.3919	2.2273	0.1356
id2012408	2	28543962	2_28543962	40.6869	1.1364	0.2864
SNP-2.28645110.	2	28650980	2_28650980	40.6869	1.1364	0.2864
2298802	2	28727533	2_28727533	40.9869	3.4	0.0652
SNP-2.29726802.	2	29732672	2_29732672	42.4363	2.1778	0.14
2347052	2	30422241	2_30422241	43.1834	2.1778	0.14
2369745	2	31295132	2_31295132	44.3856	1.8571	0.173
id2013975	2	31476314	2_31476314	44.6766	1.6	0.2059
2376721	2	31611759	2_31611759	44.8216	2.4725	0.1159
2388807	2	32119693	2_32119693	45.2637	1.1111	0.2918
2399031	2	32555890	2_32555890	46.0107	0.8901	0.3454
SNP-2.33506504.	2	33512374	2_33512374	48.7956	0.1778	0.6733
id2015428	2	34376700	2_34376700	51.6276	0.4091	0.5224
2450246	2	34595374	2_34595374	52.2296	0.1011	0.7505
SNP-2.34620374.	2	34626244	2_34626244	52.2296	0.0455	0.8312
SNP-2.34628909.	2	34634779	2_34634779	52.2296	0.1011	0.7505
SNP-2.35224122.	2	35229992	2_35229992	52.9877	0.0115	0.9146
id2016188	2	35304525	2_35304525	52.9877	0.0115	0.9146
SNP-2.35507276.	2	35513146	2_35513146	53.1377	0	1
id2016513	2	35797762	2_35797762	53.4377	0.5632	0.453
id3000576	3	988742	3_988742	0	2.2791	0.1311
SNP-3.1004750.	3	1005753	3_1005753	0	1.9425	0.1634
2508459	3	1256423	3_1256423	0.602029	0.5632	0.453
2509250	3	1292063	3_1292063	0.602029	0.9529	0.329
2544768	3	2876421	3_2876421	3.25451	1.1905	0.2752
SNP-3.3439615.	3	3440620	3_3440620	4.77799	0.3086	0.5785
2607468	3	5452373	3_5452373	10.9187	0.9529	0.329
2683385	3	8531064	3_8531064	19.5278	0	1
2706696	3	9471911	3_9471911	22.5785	0.5632	0.453
2714612	3	9828999	3_9828999	23.3476	0.931	0.3346
rd3000833	3	9852079	3_9852079	23.3476	0.931	0.3346
SNP-3.10405461.	3	10406546	3_10406546	24.5969	0.5632	0.453
2776748	3	12227282	3_12227282	27.3065	1.1364	0.2864
2799469	3	13131168	3_13131168	30.6133	0	1
2830984	3	13902394	3_13902394	31.2203	0.0989	0.7532
2857490	3	14777813	3_14777813	33.6974	0.9101	0.3401
id3007458	3	14916026	3_14916026	33.9974	0.7273	0.3938
SNP-3.15062492.	3	15063846	3_15063846	33.9974	0.9101	0.3401
id3007589	3	15072791	3_15072791	34.1444	1.1111	0.2918
SNP-3.15162550.	3	15163904	3_15163904	34.2934	1.1364	0.2864
SNP-3.15184336.	3	15185690	3_15185690	34.2934	1.3297	0.2489
2878405	3	15292735	3_15292735	34.2934	1.3297	0.2489
id3007703	3	15298374	3_15298374	34.2934	1.1111	0.2918
2894214	3	15709424	3_15709424	34.4394	0.7111	0.3991
id3007932	3	15872706	3_15872706	34.5864	0.5506	0.4581
SNP-3.15883135.	3	15884489	3_15884489	34.7334	0.7111	0.3991
2902136	3	15918366	3_15918366	34.7334	0.5506	0.4581
id3008016	3	16044322	3_16044322	34.7334	0.7111	0.3991
GS3	3	16733441	3_16733441	36.3439	0.1034	0.7477
wd3000590	3	16733872	3_16733872	36.3439	0.1818	0.6698
SNP-3.16841419.	3	16842546	3_16842546	36.3439	0.2809	0.5961
2941650	3	16889939	3_16889939	36.3439	0.1034	0.7477
2945947	3	16996623	3_16996623	36.3439	0.1818	0.6698
id3008418	3	17019705	3_17019705	36.3439	0.1034	0.7477
2959498	3	17331708	3_17331708	36.6439	0.5506	0.4581
2963464	3	17416529	3_17416529	36.6439	0.4091	0.5224
2964807	3	17453008	3_17453008	36.6439	0.2874	0.5919
id3008619	3	17644171	3_17644171	36.6439	0.5632	0.453
id3008660	3	17741591	3_17741591	36.7909	0.5506	0.4581
id3008738	3	17884540	3_17884540	36.9359	0.5506	0.4581
SNP-3.17930317.	3	17931536	3_17931536	36.9359	0.5506	0.4581
SNP-3.18159137.	3	18160356	3_18160356	36.9359	0.5632	0.453
SNP-3.18175214.	3	18176433	3_18176433	36.9359	0.5506	0.4581
SNP-3.18196421.	3	18197640	3_18197640	36.9359	0.7273	0.3938
SNP-3.18196578.	3	18197797	3_18197797	36.9359	0.4091	0.5224
SNP-3.18219824.	3	18221043	3_18221043	36.9359	0.1011	0.7505
2991273	3	18227090	3_18227090	36.9359	0.5506	0.4581
2996441	3	18382221	3_18382221	36.9359	0.5506	0.4581
SNP-3.18407353.	3	18408572	3_18408572	36.9359	0.5506	0.4581
SNP-3.18409189.	3	18410408	3_18410408	36.9359	0.5632	0.453
2999715	3	18529454	3_18529454	36.9359	0.7442	0.3883
id3009086	3	18625329	3_18625329	36.9359	0.5506	0.4581
id3009116	3	18684630	3_18684630	36.9359	0.4091	0.5224
id3009193	3	18888264	3_18888264	36.9359	0.5506	0.4581
3024069	3	19137324	3_19137324	36.9359	0.5632	0.453
SNP-3.19141226.	3	19142467	3_19142467	36.9359	0.5506	0.4581
SNP-3.19451336.	3	19452826	3_19452826	36.9359	0.931	0.3346
SNP-3.19451346.	3	19452836	3_19452836	36.9359	0.7273	0.3938
3037895	3	19453955	3_19453955	36.9359	0.5506	0.4581
3041008	3	19519543	3_19519543	36.9359	0.5506	0.4581
3046667	3	19585619	3_19585619	36.9359	0.5506	0.4581
3046830	3	19596996	3_19596996	36.9359	0.4091	0.5224
SNP-3.20158238.	3	20159728	3_20159728	36.9359	1.8989	0.1682
SNP-3.20225434.	3	20226924	3_20226924	36.9359	0.4091	0.5224
SNP-3_20257466	3	20258956	3_20258956	36.9359	0.5632	0.453
3080964	3	20331924	3_20331924	36.9359	0.2874	0.5919
id3009534	3	20410629	3_20410629	36.9359	0.5632	0.453
3084235	3	20440864	3_20440864	37.0829	0.5506	0.4581
3088244	3	20540040	3_20540040	37.0829	0.5506	0.4581
SNP-3.20648772.	3	20650263	3_20650263	37.0829	0.5506	0.4581
SNP-3.20682244.	3	20683735	3_20683735	37.0829	0.5506	0.4581
3094195	3	20717376	3_20717376	37.0829	0.5506	0.4581
SNP-3.20718284.	3	20719775	3_20719775	37.0829	0.931	0.3346
id3009746	3	20779707	3_20779707	37.0829	0.7273	0.3938
3099358	3	20833026	3_20833026	37.0829	0.5506	0.4581
id3009800	3	21003799	3_21003799	37.0829	0.5506	0.4581
id3009824	3	21061633	3_21061633	37.0829	0.7111	0.3991
id3009859	3	21101413	3_21101413	37.0829	0.5506	0.4581
3117490	3	21312299	3_21312299	37.0829	0.5506	0.4581
SNP-3.21455724.	3	21457215	3_21457215	37.0829	0.9101	0.3401
SNP-3.21501189.	3	21502680	3_21502680	37.0829	0.7442	0.3883
3126189	3	21549480	3_21549480	37.0829	0.7273	0.3938
id3010094	3	21601356	3_21601356	37.0829	0.7273	0.3938
3130307	3	21651261	3_21651261	37.0829	0.7273	0.3938
id3010248	3	22083584	3_22083584	37.2319	0.2874	0.5919
3154545	3	22179948	3_22179948	37.2319	0.4091	0.5224
3157127	3	22262380	3_22262380	37.2319	0.4091	0.5224
SNP-3.22470572.	3	22472084	3_22472084	37.2319	0.2874	0.5919
3186477	3	23010799	3_23010799	38.4812	0.0112	0.9156
3262035	3	25259336	3_25259336	47.1748	0	1
3269976	3	25463538	3_25463538	47.3238	0.1034	0.7477
3270035	3	25466035	3_25466035	47.3238	0.0455	0.8312
3272639	3	25563613	3_25563613	47.3238	0.45	0.5023
3272722	3	25565625	3_25565625	47.3238	0.1034	0.7477
3294085	3	26191938	3_26191938	48.553	0.9101	0.3401
3297065	3	26310170	3_26310170	48.697	0.5506	0.4581
SNP-3.26783742.	3	26790689	3_26790689	50.7742	0.1818	0.6698
3334745	3	27491174	3_27491174	52.3227	0.5385	0.4631
SNP-3.27696654.	3	27703602	3_27703602	52.9077	0.1778	0.6733
3342368	3	27705856	3_27705856	52.9077	0.2809	0.5961
3342373	3	27706391	3_27706391	52.9077	0.2809	0.5961
SNP-3.27936582.	3	27943529	3_27943529	52.9077	0.1011	0.7505
SNP-3.28390394.	3	28397342	3_28397342	53.6548	0.2809	0.5961
SNP-3.28426789.	3	28433737	3_28433737	53.8008	0.1818	0.6698
SNP-3.29294879.	3	29301840	3_29301840	55.7488	0.0118	0.9136
id3014217	3	30121038	3_30121038	58.2669	0.4091	0.5224
3417884	3	30489032	3_30489032	59.1	0.9759	0.3232
id3014633	3	30751779	3_30751779	59.907	0.0112	0.9156
c3p31393777	3	31393778	3_31393778	60.6371	0.7111	0.3991
3441973	3	31565725	3_31565725	61.0731	0.4	0.5271
id3015219	3	31691406	3_31691406	61.2191	0.2809	0.5961
3488359	3	33461136	3_33461136	66.5573	0.7273	0.3938
3496849	3	33794314	3_33794314	67.4594	0.0112	0.9156
SNP-3.35468907.	3	35476039	3_35476039	69.9775	1.9425	0.1634
3624428	4	1158223	4_1158223	0	2.2273	0.1356
id4000869	4	1841708	4_1841708	0.923105	1.9425	0.1634
SNP-4.1910433.	4	1914838	4_1914838	1.07211	1.8989	0.1682
3910172	4	6569358	4_6569358	5.37772	2.8444	0.0917
id4003736	4	12078652	4_12078652	5.97574	1.1111	0.2918
wd4002336	4	16171136	4_16171136	11.1138	0.1778	0.6733
SNP-4.16113749.	4	16285717	4_16285717	11.4048	0.2747	0.6002
id4004605	4	16499740	4_16499740	11.4048	0.2747	0.6002
id4004654	4	16559384	4_16559384	11.5488	0.0989	0.7532
4258776	4	16583579	4_16583579	11.6928	0.0989	0.7532
SNP-4.16416073.	4	16588031	4_16588031	11.6928	0.0989	0.7532
4263673	4	16715200	4_16715200	12.1288	0.011	0.9165
4267496	4	16821283	4_16821283	12.4198	0.0444	0.833
4274680	4	16987450	4_16987450	12.4198	0.011	0.9165
4299651	4	17551912	4_17551912	13.9683	0.1011	0.7505
4303651	4	17640628	4_17640628	14.2613	0.011	0.9165
SNP-4.19052569.	4	19224532	4_19224532	17.6545	0	1
id4005623	4	19379880	4_19379880	18.0935	0.1778	0.6733
id4005767	4	19739152	4_19739152	18.6785	0.8901	0.3454
4384951	4	20026300	4_20026300	19.2585	1.3297	0.2489
4393587	4	20277146	4_20277146	19.5435	2.7826	0.0953
4461478	4	22289184	4_22289184	23.7716	1.1364	0.2864
4511040	4	24104269	4_24104269	26.1213	0.4091	0.5224
4537459	4	25170672	4_25170672	26.8904	0.0444	0.833
4539488	4	25259444	4_25259444	26.8904	0.0112	0.9156
4566321	4	26420848	4_26420848	29.0187	0.0444	0.833
4584970	4	27215333	4_27215333	29.7657	0.1778	0.6733
SNP-4.28273350.	4	28458498	4_28458498	32.8426	2.9767	0.0845
4645308	4	29289031	4_29289031	34.7906	4.5455	0.033
id4009710	4	29299845	4_29299845	34.7906	4.5455	0.033
4657360	4	29715617	4_29715617	35.5376	2.1778	0.14
id4009920	4	29776057	4_29776057	35.5376	2.5281	0.1118
SNP-4.30297879.	4	30483002	4_30483002	37.0741	1.1111	0.2918
4698567	4	31350359	4_31350359	39.859	1.1364	0.2864
4701155	4	31419137	4_31419137	40.606	0.1011	0.7505
SNP-4.31235228.	4	31420331	4_31420331	40.606	0.1011	0.7505
SNP-4.31249724.	4	31434827	4_31434827	40.751	0.1818	0.6698
4711121	4	31678447	4_31678447	41.3401	0	1
SNP-4.32165825.	4	32350936	4_32350936	41.9291	0.1011	0.7505
SNP-4.32225343.	4	32410453	4_32410453	42.0741	0.1778	0.6733
4743351	4	32654752	4_32654752	42.0741	0.1778	0.6733
4745128	4	32723043	4_32723043	42.3631	0.0444	0.833
4745765	4	32752956	4_32752956	42.3631	0.0112	0.9156
id4011398	4	32823102	4_32823102	42.3631	0.0112	0.9156
4750123	4	32938481	4_32938481	42.5081	0.1011	0.7505
SNP-4.32845829.	4	33030943	4_33030943	42.5081	0.1011	0.7505
4781677	4	34372369	4_34372369	45.3171	0.0444	0.833
4784833	4	34552063	4_34552063	45.7501	0.011	0.9165
SNP-5.539160.	5	539161	5_539161	0	3.8571	0.0495
4822089	5	651569	5_651569	0.154	3.8571	0.0495
4824019	5	701470	5_701470	0.154	4.2471	0.0393
4827324	5	767585	5_767585	0.154	3.4819	0.062
4828649	5	805425	5_805425	0.154	4.2471	0.0393
4831140	5	854270	5_854270	0.306001	4.2471	0.0393
id5000485	5	864285	5_864285	0.306001	4.2471	0.0393
SNP-5.899543.	5	899562	5_899562	0.306001	4.2471	0.0393
id5000588	5	939392	5_939392	0.306001	3.8571	0.0495
4878555	5	2265814	5_2265814	3.76451	4.5455	0.033
4886095	5	2510367	5_2510367	4.06651	4.5455	0.033
4890967	5	2719473	5_2719473	4.06651	4.0562	0.044
4892951	5	2804222	5_2804222	4.06651	4.0562	0.044
4894263	5	2873627	5_2873627	4.21651	4.0562	0.044
id5001700	5	2993493	5_2993493	4.67552	7.6818	0.0056
4904201	5	3253516	5_3253516	5.46359	5.3778	0.0204
4908650	5	3427089	5_3427089	5.9156	5.8132	0.0159
4912268	5	3554721	5_3554721	6.2106	5.8132	0.0159
id5002074	5	3586486	5_3586486	6.2106	6.4	0.0114
4928464	5	4129551	5_4129551	6.98567	4.9551	0.026
id5002270	5	4130216	5_4130216	6.98567	5.3778	0.0204
id5002782	5	5442792	5_5442792	12.2723	3.6	0.0578
4990148	5	5860625	5_5860625	13.5015	4.5455	0.033
rd5001546	5	13099223	5_13099223	23.1443	4.9551	0.026
5336490	5	14632867	5_14632867	23.4483	4.1494	0.0416
5337023	5	14643984	5_14643984	23.4483	4.9551	0.026
5337933	5	14664391	5_14664391	23.5973	4.9551	0.026
SNP-5.14695506.	5	14752964	5_14752964	23.5973	4.9551	0.026
SNP-5.14764486.	5	14821944	5_14821944	23.5973	4.9551	0.026
SNP-5.14831741.	5	14889199	5_14889199	23.7473	4.9551	0.026
id5007636	5	18902212	5_18902212	32.0549	1.3908	0.2383
SNP-5.18879607.	5	18942124	5_18942124	32.3549	2.5862	0.1078
SNP-5.18998616.	5	19061133	5_19061133	32.3549	2.5862	0.1078
5502395	5	19098650	5_19098650	32.3549	2.5862	0.1078
SNP-5.19040721.	5	19103238	5_19103238	32.3549	2.5862	0.1078
5504196	5	19155333	5_19155333	32.3549	2.9767	0.0845
SNP-5.19246611.	5	19309128	5_19309128	32.3549	2.9767	0.0845
SNP-5.19338887.	5	19401404	5_19401404	32.3549	2.5862	0.1078
id5007975	5	19504928	5_19504928	32.5059	2.2791	0.1311
5554033	5	20660010	5_20660010	36.6665	2.5862	0.1078
id5009232	5	21719233	5_21719233	39.7173	1.6	0.2059
SNP-5.23488784.	5	23551364	5_23551364	43.2823	0.2809	0.5961
5665023	5	24434532	5_24434532	45.012	0.1011	0.7505
rd5001658	5	24796193	5_24796193	45.458	0.2809	0.5961
id5012341	5	26015789	5_26015789	48.7076	1.1111	0.2918
id5013100	5	27086886	5_27086886	50.5795	0.7111	0.3991
id5013231	5	27289052	5_27289052	50.5795	0.7111	0.3991
5741192	5	27322376	5_27322376	50.5795	0.7111	0.3991
5747652	5	27531788	5_27531788	50.8745	0.7273	0.3938
SNP-5.27522663.	5	27585307	5_27585307	50.8745	0.7111	0.3991
SNP-5.27621108.	5	27683752	5_27683752	51.1655	0.7111	0.3991
SNP-5.27733987.	5	27796631	5_27796631	51.1655	0.7111	0.3991
SNP-6.203698.	6	204699	6_204699	0	0.2809	0.5961
id6000073	6	244274	6_244274	0.149	0.2809	0.5961
5829358	6	373630	6_373630	0.149	0.2809	0.5961
5829929	6	393963	6_393963	0.149	0.2809	0.5961
5895767	6	2611667	6_2611667	5.19203	3.2472	0.0715
5919681	6	3427349	6_3427349	8.0973	2.9091	0.0881
5931130	6	3951547	6_3951547	9.04941	0.4186	0.5176
5931716	6	3973507	6_3973507	9.20241	1.3596	0.2436
5934419	6	4076903	6_4076903	9.20241	1.3596	0.2436
5948926	6	4577289	6_4577289	10.6518	0.4	0.5271
5950897	6	4641044	6_4641044	10.6518	0.4	0.5271
5950968	6	4644998	6_4644998	10.6518	0.4	0.5271
5951985	6	4680281	6_4680281	10.9448	0.0444	0.833
SNP-6.5090848.	6	5091848	6_5091848	12.3602	0.7273	0.3938
5963398	6	5117322	6_5117322	12.3602	0.5632	0.453
5965570	6	5172991	6_5172991	12.5112	1.1364	0.2864
id6003591	6	5579211	6_5579211	13.2993	0.186	0.6662
SNP-6.5628742.	6	5629742	6_5629742	13.4503	0.2874	0.5919
SNP-6.5642470.	6	5643470	6_5643470	13.4503	0.2874	0.5919
SNP-6.6241072.	6	6242072	6_6242072	14.5344	0.0455	0.8312
id6004038	6	6399722	6_6399722	14.5344	0.0455	0.8312
6008741	6	6508525	6_6508525	14.5344	0.0115	0.9146
6015324	6	6691213	6_6691213	14.6864	0.0115	0.9146
6070864	6	8147053	6_8147053	17.4202	0.1011	0.7505
6097334	6	8893702	6_8893702	18.6784	0.5632	0.453
id6006125	6	9653882	6_9653882	20.1398	1.1628	0.2809
id6006147	6	9684814	6_9684814	20.1398	0.7273	0.3938
SNP-6.9773350.	6	9774350	6_9774350	20.1398	0.7273	0.3938
6127599	6	9839582	6_9839582	20.1398	0.7273	0.3938
c6p9862822	6	9862823	6_9862823	20.1398	0.7273	0.3938
6128918	6	9869204	6_9869204	20.1398	0.5506	0.4581
6135211	6	9977282	6_9977282	20.1398	0.5506	0.4581
6137646	6	10049864	6_10049864	20.2898	0.9101	0.3401
id6006336	6	10184310	6_10184310	20.2898	1.1364	0.2864
SNP-6.10202130.	6	10203130	6_10203130	20.2898	0.9101	0.3401
SNP-6.10353508.	6	10354508	6_10354508	20.4398	0.5506	0.4581
SNP-6.10378603.	6	10379603	6_10379603	20.5888	0.5506	0.4581
6167468	6	10677685	6_10677685	20.5888	0.5506	0.4581
SNP-6.10683075.	6	10684075	6_10684075	20.5888	0.5506	0.4581
id6006670	6	10743176	6_10743176	20.5888	0.5506	0.4581
SNP-6.11013832.	6	11014832	6_11014832	20.5888	0.7273	0.3938
id6007014	6	11102433	6_11102433	20.7408	1.1628	0.2809
6185883	6	11134664	6_11134664	20.7408	0.5506	0.4581
6203788	6	11555574	6_11555574	20.7408	0.5506	0.4581
SNP-6.13538065.	6	13539065	6_13539065	23.1106	0.1778	0.6733
6342201	6	14786331	6_14786331	23.2616	0.2809	0.5961
6640724	6	21492287	6_21492287	29.3576	0.0112	0.9156
SNP-6.21508933.	6	21509931	6_21509931	29.3576	0	1
6642523	6	21532713	6_21532713	29.5086	0	1
6647702	6	21645145	6_21645145	29.5086	0.0112	0.9156
6658606	6	21944630	6_21944630	29.8126	0.0444	0.833
6665405	6	22077873	6_22077873	29.9636	0.0112	0.9156
SNP-6.22366703.	6	22367701	6_22367701	31.0738	0.931	0.3346
rd6001924	6	23116704	6_23116704	31.8869	0.9529	0.329
6717733	6	23319102	6_23319102	32.3569	0.2874	0.5919
6730920	6	23718296	6_23718296	32.8159	1.1628	0.2809
6733105	6	23783218	6_23783218	32.9679	1.9882	0.1585
6737108	6	23882326	6_23882326	32.9679	1.6744	0.1957
6745686	6	24144305	6_24144305	34.0781	1.1628	0.2809
6745918	6	24162180	6_24162180	34.0781	1.1628	0.2809
6746047	6	24170623	6_24170623	34.0781	1.4235	0.2328
6746843	6	24219798	6_24219798	34.0781	1.1628	0.2809
6749451	6	24331932	6_24331932	34.2301	0.7442	0.3883
SNP-6.24425551.	6	24426549	6_24426549	34.5321	0.4186	0.5176
SNP-6.24472606.	6	24473604	6_24473604	34.5321	0.4186	0.5176
SNP-6.24472951.	6	24473949	6_24473949	34.5321	0.5765	0.4477
SNP-6.24498331.	6	24499329	6_24499329	34.6841	0.4186	0.5176
SNP-6.24705033.	6	24706031	6_24706031	35.0051	1.7561	0.1851
SNP-6.24762761.	6	24763759	6_24763759	35.0051	0.7442	0.3883
6776685	6	25185556	6_25185556	35.9502	0.1034	0.7477
id6014007	6	26001319	6_26001319	37.0694	0.0115	0.9146
id6016103	6	28005249	6_28005249	43.6654	1.1364	0.2864
id6016468	6	29136506	6_29136506	45.1268	2.5862	0.1078
6912275	6	29510716	6_29510716	45.4308	2.5281	0.1118
6916143	6	29638602	6_29638602	45.7198	1.6	0.2059
id6016621	6	29658347	6_29658347	45.7198	1.6	0.2059
SNP-6.29728084.	6	29729083	6_29729083	46.0128	3.6818	0.055
6924025	6	29946731	6_29946731	46.1588	2.1778	0.14
id6016878	6	30359504	6_30359504	46.1588	1.8571	0.173
SNP-6.30472399.	6	30473398	6_30473398	46.1588	1.8571	0.173
6936998	6	30477165	6_30477165	46.1588	2.1778	0.14
SNP-6.30492400.	6	30493399	6_30493399	46.1588	1.8571	0.173
SNP-6.30518734.	6	30519733	6_30519733	46.1588	2.1778	0.14
6940543	6	30758931	6_30758931	46.1588	2.1778	0.14
id6016941	6	30809492	6_30809492	46.3018	1.3297	0.2489
SNP-6.30821553.	6	30822552	6_30822552	46.3018	1.6	0.2059
id6016966	6	30914495	6_30914495	46.3018	1.6	0.2059
rd6001994	6	30918058	6_30918058	46.3018	0.7273	0.3938
SNP-6.30977167.	6	30978166	6_30978166	46.3018	1.3297	0.2489
SNP-6.31025485.	6	31026484	6_31026484	46.3018	1.6	0.2059
SNP-6.31027710.	6	31028709	6_31028709	46.3018	1.3297	0.2489
SNP-6.31042235.	6	31043234	6_31043234	46.3018	1.3297	0.2489
SNP-6.31063831.	6	31064830	6_31064830	46.4428	1.3297	0.2489
SNP-7.44819.	7	45820	7_45820	0	2.8444	0.0917
SNP-7.176823.	7	177824	7_177824	0	3.2472	0.0715
6956684	7	184193	7_184193	0	2.8444	0.0917
SNP-7.198744.	7	199745	7_199745	0	3.2472	0.0715
6960696	7	284536	7_284536	0	2.9091	0.0881
6986098	7	1058718	7_1058718	1.70266	0.8901	0.3454
6986149	7	1060217	7_1060217	1.70266	1.1111	0.2918
rd7002009	7	1317761	7_1317761	1.84866	0.9101	0.3401
6994214	7	1432567	7_1432567	1.84866	1.1364	0.2864
7009298	7	1872691	7_1872691	3.07791	0.0455	0.8312
7043229	7	3251497	7_3251497	6.91341	0.0112	0.9156
SNP-7_4316188	7	4317188	7_4317188	9.51275	1.1111	0.2918
7075123	7	4536859	7_4536859	10.2598	0.7111	0.3991
7094244	7	5185191	7_5185191	13.8369	0.5765	0.4477
SNP-7.15722150.	7	15723144	7_15723144	21.1251	2.3333	0.1266
id7002646	7	16435443	7_16435443	22.0852	2.5862	0.1078
7578818	7	16598334	7_16598334	22.0852	2.5862	0.1078
7633702	7	18204993	7_18204993	23.931	2.9767	0.0845
wd7002642	7	18256827	7_18256827	24.084	2.6471	0.1037
7639635	7	18453937	7_18453937	24.084	3.3218	0.0684
7643802	7	18573822	7_18573822	24.084	2.9767	0.0845
7644067	7	18580068	7_18580068	24.084	3.3218	0.0684
SNP-7.18610830.	7	18611824	7_18611824	24.084	3.3218	0.0684
id7002907	7	18623803	7_18623803	24.084	3.3218	0.0684
id7002911	7	18626400	7_18626400	24.084	3.3218	0.0684
7696381	7	20040321	7_20040321	26.6683	8.9091	0.0028
7696759	7	20053614	7_20053614	26.6683	9.4494	0.0021
7700389	7	20134281	7_20134281	26.8203	10.7978	0.001
SNP-7.20448446.	7	20449440	7_20449440	26.9723	10.7978	0.001
7711069	7	20506784	7_20506784	26.9723	11.6364	0.0006
7764364	7	21864023	7_21864023	30.3997	11.6364	0.0006
SNP-7.21924339.	7	21925333	7_21925333	30.8557	8.9091	0.0028
SNP-7.21924360.	7	21925354	7_21925354	30.8557	12.8118	0.0003
SNP-7.21997411.	7	21998405	7_21998405	31.0157	8.191	0.0042
7769958	7	22042832	7_22042832	31.0157	7.1839	0.0074
SNP-7.22073201.	7	22074195	7_22074195	31.0157	8.191	0.0042
7809062	7	23356410	7_23356410	34.8512	0.5506	0.4581
SNP-7.23491397.	7	23492391	7_23492391	34.9972	0.4091	0.5224
7849242	7	24812254	7_24812254	37.4742	0.0112	0.9156
id7004596	7	24845026	7_24845026	37.4742	0.0112	0.9156
SNP-7.25104456.	7	25105451	7_25105451	37.7652	0.4	0.5271
7864699	7	25328698	7_25328698	38.0542	0.1778	0.6733
SNP-7.25442717.	7	25443712	7_25443712	38.1982	0.0444	0.833
7869914	7	25523549	7_25523549	38.7833	0	1
7877194	7	25779202	7_25779202	39.2223	0.1011	0.7505
id7004930	7	25945760	7_25945760	39.3673	0.011	0.9165
SNP-7.26639596.	7	26640591	7_26640591	40.9528	0.4186	0.5176
SNP-7.26744370.	7	26745365	7_26745365	41.4048	0.0455	0.8312
7927087	7	27496085	7_27496085	42.3139	0.4091	0.5224
id7005441	7	27561084	7_27561084	42.3139	0.7273	0.3938
7930710	7	27614011	7_27614011	42.3139	0.5506	0.4581
id7005477	7	27630228	7_27630228	42.3139	0.5506	0.4581
SNP-7.27783638.	7	27784632	7_27784632	42.3139	0.5506	0.4581
7935178	7	27806332	7_27806332	42.3139	0.5506	0.4581
7937241	7	27902338	7_27902338	42.3139	0.7273	0.3938
id7005614	7	27962775	7_27962775	42.4609	0.4091	0.5224
7963628	7	28989771	7_28989771	44.7345	2.2273	0.1356
SNP-7.29010951.	7	29011944	7_29011944	44.7345	2.2273	0.1356
7966459	7	29079097	7_29079097	44.8805	2.2273	0.1356
id7005984	7	29186584	7_29186584	45.0315	1.9882	0.1585
SNP-8.181064.	8	182065	8_182065	0	2.2273	0.1356
7989788	8	285604	8_285604	0	1.6	0.2059
SNP-8.309742.	8	310743	8_310743	0	1.6	0.2059
7992186	8	368705	8_368705	0	1.6364	0.2008
id8000171	8	528441	8_528441	0.446012	0.7111	0.3991
id8000240	8	658032	8_658032	0.446012	0.7111	0.3991
8028637	8	1616001	8_1616001	2.31789	0.8901	0.3454
8053394	8	2398155	8_2398155	3.86638	0	1
SNP-8.2892185.	8	2893183	8_2893183	5.55602	0.5506	0.4581
rd8002298	8	2917283	8_2917283	5.55602	0.5506	0.4581
id8000845	8	2922774	8_2922774	5.55602	0.7273	0.3938
id8000984	8	3109384	8_3109384	5.55602	0.5506	0.4581
SNP-8.4188992.	8	4189990	8_4189990	10.1711	0.0476	0.8273
8122868	8	4603854	8_4603854	11.9428	0.0476	0.8273
id8001543	8	4699206	8_4699206	12.0948	0.0476	0.8273
id8001604	8	5144247	8_5144247	13.5212	0	1
SNP-8.5248438.	8	5249436	8_5249436	13.8192	0.0465	0.8292
8155814	8	5458384	8_5458384	14.1192	0.0465	0.8292
SNP-8.5466280.	8	5467278	8_5467278	14.1192	0.0465	0.8292
SNP-8.5467911.	8	5468909	8_5468909	14.1192	0.0115	0.9146
SNP-8.5477003.	8	5478001	8_5478001	14.1192	0.0115	0.9146
SNP-8.5607574.	8	5608572	8_5608572	14.2652	0.1034	0.7477
SNP-8.5628176.	8	5629174	8_5629174	14.2652	0.2941	0.5876
8178177	8	5964750	8_5964750	15.3584	0.5632	0.453
8179648	8	5992743	8_5992743	15.5074	0.4091	0.5224
SNP-8.6121148.	8	6122144	8_6122144	15.6564	0.1034	0.7477
8244076	8	7327809	8_7327809	16.1124	0.0465	0.8292
8263638	8	7760310	8_7760310	16.7194	0.4091	0.5224
id8002428	8	7785222	8_7785222	16.7194	0.2874	0.5919
8293658	8	8386031	8_8386031	17.6646	0.0115	0.9146
SNP-8.8470215.	8	8471212	8_8471212	17.9666	0.0455	0.8312
8297671	8	8483172	8_8483172	17.9666	0.0455	0.8312
id8002628	8	8509144	8_8509144	17.9666	0.1034	0.7477
SNP-8.8635717.	8	8636714	8_8636714	17.9666	0.0455	0.8312
SNP-8.9088487.	8	9089484	8_9089484	19.3819	0.1778	0.6733
SNP-8.9509533.	8	9510530	8_9510530	19.6799	0.0989	0.7532
8372006	8	10105233	8_10105233	19.8299	0.931	0.3346
id8003193	8	10142697	8_10142697	19.8299	0.2747	0.6002
8384409	8	10410739	8_10410739	20.432	0.1778	0.6733
id8003329	8	10506457	8_10506457	20.432	0.1778	0.6733
SNP-8.10570611.	8	10571608	8_10571608	20.432	0.0989	0.7532
SNP-8.10577510.	8	10578507	8_10578507	20.579	0.1778	0.6733
SNP-8.10631795.	8	10632792	8_10632792	20.579	0.1778	0.6733
rd8002374	8	10766426	8_10766426	20.579	0.1778	0.6733
8417231	8	11036028	8_11036028	20.579	0.0989	0.7532
SNP-8.11103008.	8	11104004	8_11104004	20.579	0.1011	0.7505
SNP-8.11535436.	8	11536432	8_11536432	20.579	0.1778	0.6733
SNP-8.11535484.	8	11536480	8_11536480	20.579	0.1778	0.6733
SNP-8.11628599.	8	11629595	8_11629595	20.579	0.0989	0.7532
8441896	8	11727432	8_11727432	20.579	0.1778	0.6733
SNP-8.11782691.	8	11783687	8_11783687	20.579	0.1778	0.6733
id8003626	8	11888511	8_11888511	20.579	0.1778	0.6733
8452227	8	11947470	8_11947470	20.579	0.0989	0.7532
SNP-8.11986715.	8	11987711	8_11987711	20.579	0.0444	0.833
8463184	8	12145970	8_12145970	20.579	0.2809	0.5961
SNP-8.12266213.	8	12267209	8_12267209	20.729	0.0444	0.833
id8003683	8	12385938	8_12385938	20.729	0.2809	0.5961
SNP-8.12421273.	8	12422370	8_12422370	20.729	0.1778	0.6733
SNP-8.12793511.	8	12795687	8_12795687	20.729	0.0476	0.8273
8513311	8	13357680	8_13357680	20.729	0.1778	0.6733
8514740	8	13399699	8_13399699	20.729	0.1778	0.6733
SNP-8.13705829.	8	13708544	8_13708544	20.729	0.1011	0.7505
8541445	8	13916210	8_13916210	20.729	0.0444	0.833
SNP-8.13923095.	8	13925810	8_13925810	20.729	0.0115	0.9146
id8003833	8	14058099	8_14058099	20.729	0.1011	0.7505
SNP-8.14059199.	8	14061914	8_14061914	20.729	0.1011	0.7505
id8003880	8	14282750	8_14282750	20.729	0.1011	0.7505
8558179	8	14393487	8_14393487	20.729	0.1778	0.6733
8591111	8	15216843	8_15216843	20.729	0.1011	0.7505
SNP-8.15215638.	8	15218353	8_15218353	20.729	0.2809	0.5961
SNP-8.16310696.	8	16313411	8_16313411	21.029	0.0444	0.833
SNP-8.17583086.	8	17585800	8_17585800	23.506	0.5506	0.4581
8729506	8	18185078	8_18185078	23.952	0.2809	0.5961
SNP-8.18584300.	8	18587014	8_18587014	23.952	0.1778	0.6733
8755796	8	18719247	8_18719247	23.952	0.1778	0.6733
SNP-8_18954518	8	18957232	8_18957232	23.952	0.1818	0.6698
id8005020	8	18966446	8_18966446	23.952	0.1778	0.6733
SNP-8.19049738.	8	19052452	8_19052452	23.952	0.5506	0.4581
8770857	8	19089859	8_19089859	23.952	0.1778	0.6733
8784145	8	19380564	8_19380564	23.952	0.1778	0.6733
8784250	8	19384630	8_19384630	23.952	0.2809	0.5961
id8005186	8	19439111	8_19439111	23.952	0.1011	0.7505
8787864	8	19446140	8_19446140	23.952	0.1778	0.6733
SNP-8.19448470.	8	19451184	8_19451184	23.952	0	1
SNP-8.19541265.	8	19543979	8_19543979	24.101	0.1778	0.6733
SNP-8.19551337.	8	19554051	8_19554051	24.101	0.2809	0.5961
SNP-8.19577200.	8	19579914	8_19579914	24.101	0.2809	0.5961
SNP-8.19589245.	8	19591959	8_19591959	24.25	0.0455	0.8312
8795799	8	19622753	8_19622753	24.25	0.1818	0.6698
8803052	8	19807854	8_19807854	24.399	0.1778	0.6733
id8005359	8	19833397	8_19833397	24.399	0.2809	0.5961
8808054	8	19895658	8_19895658	24.399	0.2809	0.5961
8815450	8	20045845	8_20045845	24.399	0.2874	0.5919
8815799	8	20053642	8_20053642	24.399	0.4091	0.5224
SNP-8.20108950.	8	20111664	8_20111664	24.399	0.1034	0.7477
8822667	8	20213731	8_20213731	24.399	0.186	0.6662
SNP-8.20303513.	8	20306227	8_20306227	24.399	0.4091	0.5224
SNP-8.20347609.	8	20350323	8_20350323	24.549	0.7273	0.3938
SNP-8.20357445.	8	20360159	8_20360159	24.549	0.7273	0.3938
SNP-8.20357504.	8	20360218	8_20360218	24.549	0.5632	0.453
id8005525	8	20391635	8_20391635	24.549	0.7273	0.3938
SNP-8.21640644.	8	21643358	8_21643358	28.0075	2.9767	0.0845
SNP-8.22444674.	8	22447388	8_22447388	30.1358	6.0805	0.0137
8895595	8	22529154	8_22529154	30.4358	6.6977	0.0097
8922165	8	23546811	8_23546811	32.976	9.6667	0.0019
8925677	8	23687024	8_23687024	33.278	11.046	0.0009
id8006792	8	24128013	8_24128013	34.2151	13.764	0.0002
8940497	8	24304409	8_24304409	34.6671	13.764	0.0002
SNP-8.25593253.	8	25595968	8_25595968	37.0579	9.6667	0.0019
8983572	8	25757847	8_25757847	37.2089	8.9091	0.0028
id8007067	8	25902075	8_25902075	37.2089	8.3793	0.0038
8989835	8	26020138	8_26020138	37.3579	8.9091	0.0028
8990744	8	26038950	8_26038950	37.3579	8.9091	0.0028
8991729	8	26074700	8_26074700	37.3579	8.9091	0.0028
id8007210	8	26316287	8_26316287	37.5099	9.8941	0.0017
9008641	8	26709228	8_26709228	38.126	13.4419	0.0002
SNP-8.26796600.	8	26799315	8_26799315	38.428	14.4118	0.0001
SNP-8.26926849.	8	26929564	8_26929564	38.579	15.4286	0.0001
9016485	8	26951088	8_26951088	38.579	16.1059	0.0001
9035803	8	27450861	8_27450861	38.579	16.7907	0
9035961	8	27454970	8_27454970	38.579	16.1059	0.0001
9037125	8	27492537	8_27492537	38.579	15.4286	0.0001
9040927	8	27664904	8_27664904	38.731	15.0698	0.0001
SNP-8.27715620.	8	27718335	8_27718335	38.731	15.0698	0.0001
id8007802	8	27917887	8_27917887	38.731	16.1059	0.0001
9071112	9	251708	9_251708	0	0.1778	0.6733
9223549	9	4306331	9_4306331	0.794067	0.4091	0.5224
9268218	9	5381111	9_5381111	1.26408	0.2874	0.5919
9268706	9	5393624	9_5393624	1.26408	0.1818	0.6698
ud9000274	9	5590719	9_5590719	1.26408	0.5506	0.4581
9277908	9	5616909	9_5616909	1.26408	0.2874	0.5919
id9001633	9	6073205	9_6073205	1.89511	0.0118	0.9136
9302663	9	6191930	9_6191930	1.89511	0.1084	0.7419
id9001849	9	6667280	9_6667280	2.37613	0.5632	0.453
SNP-9.6767684.	9	6768685	9_6768685	2.37613	0.4091	0.5224
id9001905	9	6822551	9_6822551	2.37613	0.7619	0.3827
id9002049	9	7052846	9_7052846	2.37613	0.5632	0.453
9356862	9	7238057	9_7238057	2.37613	0.5904	0.4423
9368684	9	7478487	9_7478487	2.53713	0.5765	0.4477
9386480	9	7883895	9_7883895	2.69313	0.7442	0.3883
SNP-9.7923545.	9	7924546	9_7924546	2.84713	0.7442	0.3883
id9002453	9	7927775	9_7927775	2.84713	0.7442	0.3883
id9002494	9	8040762	9_8040762	3.47816	0.5506	0.4581
9396138	9	8100732	9_8100732	3.63016	0.2809	0.5961
9400398	9	8204567	9_8204567	4.08918	0.9101	0.3401
9409284	9	8511436	9_8511436	4.08918	0.7273	0.3938
9409306	9	8512954	9_8512954	4.08918	0.7273	0.3938
SNP-9.8514796.	9	8515797	9_8515797	4.08918	1.3908	0.2383
SNP-9.8540626.	9	8541628	9_8541628	4.08918	0.7273	0.3938
id9002547	9	8565429	9_8565429	4.24318	1.1628	0.2809
9447279	9	9324648	9_9324648	5.37137	3.3218	0.0684
SNP-9.9381204.	9	9382206	9_9382206	5.67837	5.069	0.0244
9456561	9	9567257	9_9567257	5.67837	5.9438	0.0148
9459070	9	9628298	9_9628298	5.82737	7.0225	0.008
9466659	9	9834510	9_9834510	6.27939	7.6818	0.0056
SNP-9.9978502.	9	9979504	9_9979504	6.88642	11.3778	0.0007
9479505	9	10111480	9_10111480	7.03342	11.3778	0.0007
SNP-9.10233598.	9	10234600	9_10234600	7.33342	11.6364	0.0006
9488234	9	10306706	9_10306706	7.48242	9.4494	0.0021
id9002966	9	10771980	9_10771980	8.40553	14.7273	0.0001
SNP-9.10803615.	9	10804617	9_10804617	8.40553	13.4615	0.0002
9509392	9	10805763	9_10805763	8.54953	14.4	0.0001
9543293	9	11632639	9_11632639	10.9664	26.3846	0
9614003	9	13550625	9_13550625	15.4968	68.1494	0
9614093	9	13552477	9_13552477	15.6458	64.6552	0
9615317	9	13589192	9_13589192	15.6458	64.6552	0
SNP-9.13621481.	9	13622483	9_13622483	15.6458	69.7529	0
9617620	9	13625463	9_13625463	15.6458	64.6552	0
SNP-9.13705926.	9	13706928	9_13706928	15.6458	64.6552	0
rd9002686	9	14105646	9_14105646	18.4026	37.3448	0
9696771	9	15992331	9_15992331	23.0015	9.6667	0.0019
9706877	9	16345598	9_16345598	24.4749	5.9438	0.0148
9719666	9	16747112	9_16747112	25.0909	5.3778	0.0204
SNP-9.19203068.	9	19203479	9_19203479	29.451	1.3908	0.2383
SNP-9.19288629.	9	19289040	9_19289040	29.451	1.6364	0.2008
9815257	9	19967561	9_19967561	30.3601	0.9101	0.3401
wd9002310	9	20193617	9_20193617	30.5051	0.7273	0.3938
SNP-9.20240069.	9	20240551	9_20240551	30.6501	0.9101	0.3401
9844166	9	21017322	9_21017322	32.0224	0.7111	0.3991
9853126	9	21371457	9_21371457	32.7585	0.9101	0.3401
9863532	9	21802016	9_21802016	33.6475	2.8444	0.0917
SNP-9.21827570.	9	21828052	9_21828052	33.6475	2.8444	0.0917
SNP-9.22103641.	9	22104123	9_22104123	33.7905	2.1778	0.14
ud9001393	9	22310234	9_22310234	33.7905	1.6364	0.2008
rd10002771	10	119514	10_119514	0	0.1011	0.7505
9965974	10	1589442	10_1589442	1.94798	0.8901	0.3454
SNP-10.1590493.	10	1591517	10_1591517	1.94798	0.8901	0.3454
9988395	10	2092313	10_2092313	2.55501	0.9101	0.3401
id10000575	10	2150072	10_2150072	3.00403	0.4	0.5271
9995786	10	2242235	10_2242235	3.00403	0.5385	0.4631
id10000969	10	3475995	10_3475995	4.58956	1.3596	0.2436
SNP-10.3513417.	10	3514441	10_3514441	4.73656	1.6	0.2059
SNP-10.3521552.	10	3522576	10_3522576	4.73656	1.6	0.2059
SNP-10.3667844.	10	3668868	10_3668868	4.73656	1.6	0.2059
id10001133	10	3703075	10_3703075	4.88556	0.9101	0.3401
10077150	10	3705384	10_3705384	4.88556	1.3596	0.2436
SNP-10.3770112.	10	3771137	10_3771137	4.88556	0.9101	0.3401
SNP-10.3814952.	10	3815977	10_3815977	4.88556	1.1111	0.2918
10086999	10	3949037	10_3949037	4.88556	1.3596	0.2436
SNP-10.4339892.	10	4323355	10_4323355	6.84957	0.7442	0.3883
10108417	10	4475759	10_4475759	6.84957	1.1364	0.2864
SNP-10.4509290.	10	4492753	10_4492753	6.84957	1.1364	0.2864
SNP-10.4691944.	10	4675408	10_4675408	6.84957	0.931	0.3346
10186546	10	5826161	10_5826161	7.94274	1.1364	0.2864
10186796	10	5832355	10_5832355	7.94274	1.1364	0.2864
SNP-10.5858665.	10	5842128	10_5842128	8.09274	1.1111	0.2918
SNP-10.6043815.	10	6027278	10_6027278	8.24174	1.1364	0.2864
SNP-10.6213372.	10	6197724	10_6197724	8.39074	0.7273	0.3938
SNP-10.6572633.	10	6557011	10_6557011	8.39074	0.7273	0.3938
10219243	10	6567041	10_6567041	8.39074	0.7273	0.3938
SNP-10.6586241.	10	6570619	10_6570619	8.39074	0.931	0.3346
10223029	10	6648158	10_6648158	8.39074	0.931	0.3346
SNP-10.6664347.	10	6648725	10_6648725	8.68875	0.4091	0.5224
10244777	10	7109787	10_7109787	8.83575	0.7273	0.3938
id10002295	10	7120214	10_7120214	8.83575	0.7273	0.3938
SNP-10.7233239.	10	7217617	10_7217617	8.83575	0.7273	0.3938
SNP-10.7233257.	10	7217635	10_7217635	8.83575	0.931	0.3346
SNP-10.7255474.	10	7239852	10_7239852	8.83575	0.7273	0.3938
id10002329	10	7269141	10_7269141	8.83575	0.7273	0.3938
SNP-10.7293713.	10	7278091	10_7278091	8.83575	0.7442	0.3883
SNP-10.7387062.	10	7371440	10_7371440	8.83575	0.7273	0.3938
10259243	10	7387860	10_7387860	8.83575	0.5632	0.453
10259438	10	7397104	10_7397104	8.83575	0.7273	0.3938
SNP-10.7428878.	10	7413256	10_7413256	8.83575	0.7273	0.3938
10284883	10	7943103	10_7943103	8.83575	1.4235	0.2328
10334609	10	8981195	10_8981195	8.83575	0.5632	0.453
SNP-10.8913490.	10	8984630	10_8984630	8.83575	0.7273	0.3938
10340265	10	9095431	10_9095431	8.83575	0.7273	0.3938
SNP-10.9105875.	10	9177055	10_9177055	8.98575	0.931	0.3346
SNP-10.9201079.	10	9272259	10_9272259	9.13575	1.6364	0.2008
SNP-10.9241351.	10	9312531	10_9312531	9.13575	1.3908	0.2383
10362204	10	9469681	10_9469681	9.43575	1.6364	0.2008
10384846	10	9898699	10_9898699	9.58475	1.1364	0.2864
id10002714	10	9950070	10_9950070	9.87976	1.6364	0.2008
SNP-10.10022462.	10	10093642	10_10093642	10.3318	0.4091	0.5224
SNP-10.10050447.	10	10121627	10_10121627	10.3318	0.4091	0.5224
SNP-10.10159628.	10	10230808	10_10230808	10.3318	0.186	0.6662
10402305	10	10283730	10_10283730	10.3318	0.4091	0.5224
10402510	10	10293012	10_10293012	10.3318	0.2874	0.5919
10430775	10	11051662	10_11051662	10.4838	0.931	0.3346
10454323	10	11640183	10_11640183	11.9222	0.1818	0.6698
SNP-10.11716346.	10	11787532	10_11787532	12.5332	0.1034	0.7477
id10003080	10	11836667	10_11836667	12.6832	0.2809	0.5961
10462488	10	11850928	10_11850928	12.9782	0.1011	0.7505
10463921	10	11875206	10_11875206	13.1252	0.2809	0.5961
10465477	10	11918679	10_11918679	13.4182	0.0455	0.8312
SNP-10.11890789.	10	11961975	10_11961975	13.5642	0	1
SNP-10.11937327.	10	12008513	10_12008513	13.5642	0	1
10473879	10	12179803	10_12179803	14.0132	0.0112	0.9156
10508765	10	13079931	10_13079931	14.9363	0.0112	0.9156
10646949	10	17031708	10_17031708	27.0393	0.7111	0.3991
SNP-10.17334922.	10	17406150	10_17406150	27.4813	1.087	0.2971
id10005180	10	17868822	10_17868822	30.1017	3.6	0.0578
10678532	10	18007355	10_18007355	30.6997	2.8444	0.0917
10678891	10	18019644	10_18019644	30.8487	2.5281	0.1118
SNP-10.20147442.	10	20218963	10_20218963	35.8918	1.6744	0.1957
SNP-10.20195572.	10	20267093	10_20267093	35.8918	2.5281	0.1118
SNP-10.20224161.	10	20295682	10_20295682	35.8918	2.2273	0.1356
10747905	10	20313484	10_20313484	35.8918	2.5281	0.1118
10749839	10	20370030	10_20370030	36.0408	2.9091	0.0881
SNP-10.20360022.	10	20431544	10_20431544	36.0408	2.8444	0.0917
SNP-10.20361065.	10	20432587	10_20432587	36.0408	2.5281	0.1118
SNP-10.20503874.	10	20575396	10_20575396	36.0408	4.2471	0.0393
SNP-10.20589483.	10	20661005	10_20661005	36.1958	2.8444	0.0917
ud10001216	10	21222838	10_21222838	37.7933	4.1494	0.0416
id10006910	10	21889491	10_21889491	39.9567	2.1778	0.14
10843148	11	888708	11_888708	0	0.7111	0.3991
10852712	11	1161089	11_1161089	0.302004	3.0476	0.0809
10860295	11	1442640	11_1442640	0.452004	1.1111	0.2918
id11000386	11	1465691	11_1465691	0.452004	0.8901	0.3454
10877568	11	2195349	11_2195349	1.05003	0.5632	0.453
10907196	11	3287548	11_3287548	4.56381	0	1
SNP-11.3329287.	11	3333385	11_3333385	4.56381	0	1
SNP-11.3386531.	11	3390629	11_3390629	4.56381	0	1
SNP-11.3386893.	11	3390991	11_3390991	4.70981	0	1
id11001107	11	3392225	11_3392225	4.70981	0	1
10912183	11	3475073	11_3475073	4.70981	0.1059	0.7449
id11001134	11	3494009	11_3494009	4.70981	0	1
10915466	11	3583526	11_3583526	5.15882	0.0115	0.9146
10918294	11	3651426	11_3651426	5.15882	0	1
SNP-11.3688460.	11	3692559	11_3692559	5.30582	0.0455	0.8312
10922039	11	3758339	11_3758339	5.45282	0	1
SNP-11.3756217.	11	3760316	11_3760316	5.45282	0	1
ud11000156	11	3802930	11_3802930	5.45282	0	1
10923499	11	3806212	11_3806212	5.45282	0	1
10923991	11	3827762	11_3827762	5.45282	0	1
SNP-11.3839501.	11	3843600	11_3843600	5.45282	0	1
10954410	11	4808297	11_4808297	8.28484	0.0112	0.9156
SNP-11.4806090.	11	4810189	11_4810189	8.28484	0	1
id11002047	11	5027261	11_5027261	8.71785	0.0444	0.833
SNP-11.5112071.	11	5116261	11_5116261	8.71785	0.0112	0.9156
10973715	11	5335992	11_5335992	8.86185	0.0444	0.833
10973952	11	5343883	11_5343883	8.86185	0.0112	0.9156
SNP-11.5359281.	11	5363531	11_5363531	8.86185	0.0112	0.9156
SNP-11.5584952.	11	5589201	11_5589201	10.2242	0	1
10986245	11	5676283	11_5676283	10.3672	0	1
11004162	11	6088667	11_6088667	10.9522	0.011	0.9165
11013136	11	6306904	11_6306904	11.0952	0.0444	0.833
SNP-11.6327788.	11	6332037	11_6332037	11.2382	0.011	0.9165
SNP-11.6373300.	11	6377549	11_6377549	11.2382	0.011	0.9165
SNP-11.6380061.	11	6384310	11_6384310	11.2382	0.011	0.9165
11016880	11	6389747	11_6389747	11.2382	0.011	0.9165
SNP-11.6405857.	11	6410106	11_6410106	11.2382	0.011	0.9165
SNP-11.6407033.	11	6411282	11_6411282	11.2382	0.011	0.9165
11019786	11	6472086	11_6472086	11.2382	0.0444	0.833
11026210	11	6600908	11_6600908	11.2382	0.1011	0.7505
SNP-11.6930399.	11	6934655	11_6934655	11.2382	0	1
SNP-11.6961595.	11	6965851	11_6965851	11.2382	0.0444	0.833
SNP-11.7010315.	11	7014571	11_7014571	11.2382	0.1011	0.7505
id11002940	11	7440741	11_7440741	11.6742	0.0989	0.7532
11064387	11	7481933	11_7481933	11.6742	0.0989	0.7532
id11002983	11	7596053	11_7596053	11.9652	0.2809	0.5961
11075456	11	7863624	11_7863624	11.9652	0.1778	0.6733
11155706	11	9864107	11_9864107	16.4956	0.4091	0.5224
11219652	11	11383226	11_11383226	17.1026	0.5506	0.4581
11241439	11	11957203	11_11957203	17.1026	0.4091	0.5224
11291231	11	13350829	11_13350829	17.1026	0.2809	0.5961
SNP-11.13001558.	11	13465237	11_13465237	17.1026	0.2809	0.5961
11305380	11	13665090	11_13665090	17.1026	0.5506	0.4581
SNP-11.13634072.	11	14097752	11_14097752	17.2536	0.7273	0.3938
11367847	11	15222106	11_15222106	17.8697	0.1011	0.7505
id11007204	11	19431345	11_19431345	25.4963	0.2809	0.5961
id11007973	11	21249292	11_21249292	30.0508	1.1628	0.2809
SNP-11.20805616.	11	21271739	11_21271739	30.0508	1.8989	0.1682
SNP-11.20810724.	11	21276847	11_21276847	30.1998	1.8989	0.1682
SNP-11.20830305.	11	21296428	11_21296428	30.1998	2.1778	0.14
11694589	11	22071896	11_22071896	31.4491	2.2273	0.1356
11697829	11	22144940	11_22144940	31.4491	2.8444	0.0917
S11_22162729	11	22162729	11_22162729	31.4491	3.1758	0.0747
id11008525	11	22546707	11_22546707	32.0421	2.2273	0.1356
SNP-11.22685678.	11	23151808	11_23151808	32.6401	2.2273	0.1356
SNP-11.23149336.	11	23615467	11_23615467	33.5772	1.6744	0.1957
11769276	11	23660957	11_23660957	33.5772	1.9425	0.1634
SNP-11.23204656.	11	23670787	11_23670787	33.5772	1.6744	0.1957
SNP-11.23239904.	11	23706035	11_23706035	33.5772	1.9425	0.1634
SNP-11.23265510.	11	23731641	11_23731641	33.5772	1.6364	0.2008
SNP-11.23465531.	11	23931662	11_23931662	33.5772	1.3908	0.2383
SNP-11.23513724.	11	23979855	11_23979855	33.5772	1.8989	0.1682
SNP-11.23514883.	11	23981014	11_23981014	33.5772	1.8989	0.1682
SNP-11.23605551.	11	24071682	11_24071682	33.5772	1.8989	0.1682
11789220	11	24086207	11_24086207	33.5772	1.6364	0.2008
11792121	11	24159456	11_24159456	33.5772	3.4	0.0652
11792672	11	24171632	11_24171632	33.5772	1.8989	0.1682
id11009393	11	24221974	11_24221974	33.5772	1.6364	0.2008
id11010269	11	26052977	11_26052977	38.4748	0.1011	0.7505
id11010335	11	26300403	11_26300403	38.4748	0.1011	0.7505
SNP-11.26969215.	11	27440829	11_27440829	40.8055	0.4	0.5271
SNP-11.27322400.	11	27794015	11_27794015	40.8055	0.4	0.5271
11955604	11	27815939	11_27815939	40.8055	0.4	0.5271
11955796	11	27817978	11_27817978	40.8055	0.4	0.5271
id12001499	12	3623639	12_3623639	0	2.8444	0.0917
SNP-12.3941611.	12	3942613	12_3942613	1.80078	5.6279	0.0177
id12001748	12	3990884	12_3990884	1.80078	6.5455	0.0105
SNP-12.4055723.	12	4056736	12_4056736	1.80078	7.0225	0.008
12132271	12	4398081	12_4398081	1.94678	7.0225	0.008
12157206	12	4958019	12_4958019	3.20504	7.0225	0.008
id12002362	12	5170392	12_5170392	3.64706	7.0225	0.008
SNP-12.5674406.	12	5675425	12_5675425	4.09607	5.5	0.019
12260615	12	7462305	12_7462305	5.51145	5.069	0.0244
SNP-12.7475835.	12	7478430	12_7478430	5.51145	5.5	0.019
12263312	12	7538167	12_7538167	5.51145	4.6512	0.031
SNP-12.7591747.	12	7594343	12_7594343	5.66145	4.2471	0.0393
id12003005	12	7599203	12_7599203	5.80845	5.5	0.019
SNP-12.7597132.	12	7599728	12_7599728	5.80845	5.5	0.019
12268749	12	7663131	12_7663131	5.80845	5.5	0.019
12295768	12	8240608	12_8240608	6.24746	6.5455	0.0105
12331210	12	9074224	12_9074224	6.53646	9.4494	0.0021
SNP-12.9126782.	12	9129374	12_9129374	6.53646	9.4494	0.0021
id12003717	12	9181124	12_9181124	6.53646	9.4494	0.0021
SNP-12.11227212.	12	11229877	12_11229877	7.28352	6.0805	0.0137
12461016	12	11863577	12_11863577	7.28352	7.0225	0.008
id12004491	12	12388405	12_12388405	7.28352	6.5455	0.0105
SNP-12.13026129.	12	13028791	12_13028791	7.28352	7.0225	0.008
SNP-12.13467248.	12	13469911	12_13469911	7.28352	7.0225	0.008
SNP-12.13583920.	12	13586583	12_13586583	7.28352	7.0225	0.008
SNP-12.13955798.	12	13958459	12_13958459	7.28352	7.0225	0.008
SNP-12.13983894.	12	13986555	12_13986555	7.42852	6.5455	0.0105
SNP-12.14105733.	12	14108394	12_14108394	7.42852	7.0225	0.008
SNP-12.14113936.	12	14116597	12_14116597	7.42852	7.0225	0.008
id12005205	12	14489210	12_14489210	7.42852	6.5455	0.0105
SNP-12.14490255.	12	14492915	12_14492915	7.42852	7.0225	0.008
SNP-12.14627285.	12	14629946	12_14629946	7.71752	6.5455	0.0105
rd12003410	12	14771023	12_14771023	7.71752	9.1163	0.0025
id12005278	12	14831605	12_14831605	7.71752	5.5	0.019
12602855	12	14835375	12_14835375	7.71752	5.9438	0.0148
SNP-12.14905727.	12	14908387	12_14908387	7.71752	5.5	0.019
12607113	12	14936674	12_14936674	7.71752	5.9438	0.0148
12609220	12	14976595	12_14976595	7.86052	5.9438	0.0148
SNP-12.15011923.	12	15014582	12_15014582	7.86052	5.9438	0.0148
12613148	12	15043709	12_15043709	7.86052	5.069	0.0244
SNP-12.15395037.	12	15397740	12_15397740	8.00652	5.5	0.019
SNP-12.15395061.	12	15397764	12_15397764	8.00652	5.9438	0.0148
id12005547	12	15778231	12_15778231	8.15352	3.7674	0.0523
SNP-12.15860274.	12	15862979	12_15862979	8.15352	4.9551	0.026
SNP-12.15861289.	12	15863994	12_15863994	8.15352	4.1494	0.0416
12660671	12	15961922	12_15961922	8.15352	4.1494	0.0416
12661368	12	15973503	12_15973503	8.15352	4.1494	0.0416
rd12003424	12	16138839	12_16138839	8.30052	6.0805	0.0137
SNP-12.16139740.	12	16142445	12_16142445	8.44652	5.069	0.0244
SNP-12.16195574.	12	16198279	12_16198279	8.44652	4.9551	0.026
SNP-12.16209087.	12	16211792	12_16211792	8.44652	4.9551	0.026
SNP-12.16209127.	12	16211832	12_16211832	8.44652	6.0805	0.0137
SNP-12.16354719.	12	16357424	12_16357424	8.44652	4.9551	0.026
SNP-12.16391600.	12	16394308	12_16394308	8.44652	4.5455	0.033
12685213	12	16538412	12_16538412	8.44652	4.1494	0.0416
SNP-12.16544902.	12	16547610	12_16547610	8.44652	4.5455	0.033
SNP-12.16589197.	12	16591905	12_16591905	8.44652	4.6512	0.031
SNP-12.16958080.	12	16964127	12_16964127	8.44652	4.1494	0.0416
12702072	12	16986495	12_16986495	8.44652	4.5455	0.033
12702126	12	16987476	12_16987476	8.59352	3.4	0.0652
SNP-12.17264842.	12	17270888	12_17270888	8.59352	10.4651	0.0012
12732307	12	17571428	12_17571428	8.59352	4.5455	0.033
id12005912	12	17571574	12_17571574	8.59352	4.5455	0.033
12740129	12	17779545	12_17779545	8.88453	4.5455	0.033
12761946	12	18184381	12_18184381	8.88453	5.069	0.0244
SNP-12.18315691.	12	18344256	12_18344256	8.88453	4.2471	0.0393
id12006190	12	18445419	12_18445419	9.03353	5.069	0.0244
SNP-12.18420762.	12	18449327	12_18449327	9.03353	4.6512	0.031
12776735	12	18597553	12_18597553	9.03353	5.069	0.0244
rd12003449	12	18702311	12_18702311	9.03353	4.6512	0.031
SNP-12.18906426.	12	18934992	12_18934992	9.03353	4.6512	0.031
12835408	12	19995071	12_19995071	11.5517	1.9425	0.1634
id12006734	12	20019351	12_20019351	11.5517	1.9425	0.1634
12839386	12	20085496	12_20085496	11.7027	2.2791	0.1311
SNP-12.20745236.	12	20778689	12_20778689	11.7027	2.5862	0.1078
SNP-12.20756581.	12	20790034	12_20790034	11.7027	2.5862	0.1078
id12006801	12	20836624	12_20836624	11.8497	2.5862	0.1078
SNP-12.21017656.	12	21051107	12_21051107	11.9987	1.9425	0.1634
12867067	12	21100322	12_21100322	12.2987	1.1628	0.2809
12870161	12	21176473	12_21176473	12.7507	0.5632	0.453
SNP-12.21188797.	12	21222252	12_21222252	12.7507	0.5632	0.453
id12007710	12	22774194	12_22774194	18.1415	0	1
12947053	12	23074510	12_23074510	18.7575	0.0115	0.9146
12970316	12	23725513	12_23725513	20.8858	1.3908	0.2383
12973423	12	23841123	12_23841123	20.8858	1.1628	0.2809
id12008917	12	24815205	12_24815205	23.9627	2.1778	0.14
SNP-12.25864665.	12	25898272	12_25898272	27.4151	0.9101	0.3401
13039267	12	26053593	12_26053593	27.5661	0.5632	0.453
SNP-12.26090904.	12	26124511	12_26124511	27.5661	0.5632	0.453
13048264	12	26324348	12_26324348	28.0221	0.5632	0.453

## Sheet: Table S5
Table S5 | Overlap between AUS or TRJ QTL intervals listed on the left side and GWAS-QTL intervals identified in the Rice Mini-core Collection (RMC), Rice Diversity Panel 1 (RDP1), and the backcross inbred line (BIL) population which are listed on the right side. The GWAS-QTL found in the complete panel are designated as "ALL" and those found in a subgroup are designated as the panel and the subg…
AUS/TRJ set	Trait name	Chr.	Left marker	Right marker		Set	Chr.	Left marker	Right marker	Panel	Trait Name	Data Source
AUS_RIL	LTSS_Percent	1	13791466	15815171		GWAS	1	13732778	13839269	RDP1-ALL	LTSS12	Shimoyama et al. (2020)
AUS_RIL	LTSS_logit	1	13988902	15182378		GWAS	1	14166803	14266803	RDP1-ALL	LTSS8	Shimoyama et al. (2020)
							1	14995490	15065756	RDP1-ALL	EL10	Shimoyama et al. (2020)
AUS_RIL	LTSS_logit	1	40448552	41542714		GWAS	1	40758665	41072132	RDP1-ALL	LTSS12	Shimoyama et al. (2020)
AUS_RIL	LTSS_Percent	1	40448552	41726149		GWAS	1	41230494	41330494	RDP1-AUS	LTSS12	Shimoyama et al. (2020)
TRJ_RIL	LTSS_logit	4	29776057	31419137		GWAS	4	30069203	30169203	RDP1-AUS	LTSS10	Schläppi et al. (2017)a
TRJ_RIL	EL_BLUP	4	30483002	31419137		GWAS	4	31194179	31294179	RDP1-IND	EL12	Shimoyama et al. (2020)
AUS_RIL	LTSS_logit	6	1978538	3409833		BIL	6	1867779	1928403	TEJ_AUS	LTSS_logit	Schläppi et al. (2023)
AUS_RIL	LTSS_Percent	6	1978538	3409833		BIL	6	2548278	2747409	RDP1-IND/JAP	LTSS_Percent	Schläppi et al. (2023)
TRJ_RIL	LTSS_Percent	7	25945760	26745365		GWAS	7	26361500	26461500	RDP1-ALL	LTSS10	Shimoyama et al. (2020)
TRJ_RIL	LTSS_logit	7	27962775	28989771		GWAS	7	28301799	28404421	RMC-ALL	LTSS_2012ls	Schläppi et al. (2017)a
						GWAS	7	28777676	28877676	RMC-ALL	LTSS_allLS	Schläppi et al. (2017)a
AUS_RIL	EL_BLUP	8	19460295	20391635		GWAS	8	19818026	19918026	RDP1-IND	EL10	Shimoyama et al. (2020)
AUS_RIL	EL_BLUP	10	4251238	9653753		GWAS	10	4546514	4796497	RDP1-ALL	LTSS8	Shimoyama et al. (2020)
						GWAS	10	4863553	4963553	RDP1-ALL	LTSS10	Shimoyama et al. (2020)
						GWAS	10	5118334	5218334	RDP1-ALL	EL8	Shimoyama et al. (2020)
TRJ_RIL	LTSS_logit	10	11051662	11640183		GWAS	10	110241111	11171534	RMC-ALL	LTSS_2010ls	Schläppi et al. (2017)a
						GWAS	10	11613953	11713953	RMC-TRJ	LTSS_2016ls	Schläppi et al. (2017)a
TRJ_RIL	EL_BLUP	11	9864107	13665090		GWAS	11	10063926	10163928	RMC-TRJ	LTSS_2011ls	Schläppi et al. (2017)a
						GWAS	11	10534380	10634380	RMC-TRJ	LTSS_2011ls	Schläppi et al. (2017)a
						GWAS	11	11520112	11620112	RMC-TRJ	LTSS_2011ls	Schläppi et al. (2017)a
AUS_RIL	LTSS_logit	11	25368735	27021067		GWAS	11	26330356	26649682	RMC-AUS	LTSS_allLS	Schläppi et al. (2017)a
						GWAS	11	26971959	27071959	RDP1-AUS	LTSS8	Shimoyama et al. (2020)
AUS_RIL	EL_BLUP	11	26476839	27605483		GWAS	11	27245973	27345973	RDP1-IND	EL12	Shimoyama et al. (2020)
AUS_RIL	LTSS_percent	11	26476839	27605483		GWAS	11	26692213	26792213	RDP1-IND	LTSS8	Shimoyama et al. (2020)
						GWAS	11	27138128	27238128	RDP1-IND	LTSS8	Shimoyama et al. (2020)
a Additional GWAS studies were performed with genotypic data from Huggins et al., 2019 and signifcant hits for the specified trait were found in this region, unpublished data.

## Sheet: Table S6
Table S6 | Cold temperature regulation of AUS and TRJ RIL QTL associated candidate genes. The 22 candidate genes are highlighted in yellow and the expression data reported by Yu et al. (2022) is listed below the gene and highlighted in green. The significant difference was confirmed by t-tests highlighted in green.
Bioproject PRJNA610422											Bioproject PRJNA430015
LOC_OS01G24880	LOC_OS01G25360	LOC_OS01G26210	LOC_OS01G27190	LOC_OS01G27700	Tissue	Cultivar	Genotype	Treatment			LOC_OS01G24880	LOC_OS01G25360	LOC_OS01G26210	LOC_OS01G27190	LOC_OS01G27700	Tissue	Cultivar	Genotype	Treatment
38.7	0	0	0	0.1	bud	ce253	--	4 °C-0h			54.7	3.6	0	0.1	0.5	leaf	--	CTR genotype	cold stress
39.8	0	0	0	0.1	bud	ce253	--	4 °C-0h			51.9	2.2	0	0	0.2	leaf	--	CTR genotype	cold stress
39.9	0	0	0.1	0	bud	ce253	--	4 °C-0h			61.5	0.7	0.1	0.8	0.1	leaf	--	CTWR1 genotype	cold stress
34.1	0	0	0.8	0	bud	Y12-4	--	4 °C-0h			60.9	0.8	0.1	0.4	0.9	leaf	--	CTWR1 genotype	cold stress
35.9	1	0	0	0	bud	Y12-4	--	4 °C-0h			42	3	0	2	0	leaf	--	CTWR2 genotype	cold stress
35.6	0.6	0	0	0	bud	Y12-4	--	4 °C-0h			63.2	2.5	0	0.3	0.2	leaf	--	CTWR2 genotype	cold stress
30.5	0	0	0.5	0.1	bud	ce253	--	4 °C-12h			37.2	0	0.9	4.2	0	leaf	--	SCR genotype	cold stress
29.1	0.2	0.1	0	0.1	bud	ce253	--	4 °C-12h			35.1	0.5	1.5	2.7	0	leaf	--	SCR genotype	cold stress
28.3	0.2	0	1	0	bud	Y12-4	--	4 °C-12h			43.3	5.4	0.7	0	0	leaf	--	CTR genotype	control
26.7	0.4	0	2.1	0	bud	Y12-4	--	4 °C-12h			41	7.7	0.6	0	0.5	leaf	--	CTR genotype	control
26.6	0.2	0	1.6	0	bud	Y12-4	--	4 °C-12h			43.1	9.8	2.3	0.1	0	leaf	--	CTWR1 genotype	control
23.5	0.5	0	0.4	0	bud	ce253	--	4 °C-24h			40.3	7	1.4	0	0.3	leaf	--	CTWR1 genotype	control
27.7	0.4	0	0.4	0	bud	ce253	--	4 °C-24h			33.4	5.9	0.6	0	0.1	leaf	--	CTWR2 genotype	control
25.4	0	0	0.7	0	bud	ce253	--	4 °C-24h			33.3	6.7	0.8	0.1	0.1	leaf	--	CTWR2 genotype	control
26.8	0	0	1.7	0	bud	Y12-4	--	4 °C-24h			35.4	0.3	1.9	3.6	0	leaf	--	SCR genotype	control
27.2	0	0	1.5	0	bud	Y12-4	--	4 °C-24h			32.7	0	2.1	5.4	0	leaf	--	SCR genotype	control
32.3	0.7	0	0.3	0.1	bud	Y12-4	--	4 °C-3h
33.7	0.2	0	2.5	0	bud	Y12-4	--	4 °C-3h			0.0142224	0.0204591	0.00964709	0.862894	0.401872
34.3	0.6	0	2.8	0	bud	Y12-4	--	4 °C-3h			1.3438	0.310748	0.25	1.1413	1.9
35.2	0.6	0	3.3	0.3	bud	Y12-4	--	4 °C-6h			1.3	-3.21805	-4
34.7	0.5	0	1.4	0	bud	Y12-4	--	4 °C-6h
36.2	0.4	0	0.9	0	bud	Y12-4	--	4 °C-6h			0.00225587	0.000136407	0.01311	0.119775	0.367565
											1.42577	0.301176	0.03125	18	1.9
5.38492e-05	0.733724	0.373901	0.0753957	0.841468
0.735268											LOC_OS01G69910	LOC_OS01G70250	LOC_OS04G51580	LOC_OS06G06470	LOC_OS06G04810	Tissue	Cultivar	Genotype	Treatment
-1.36005											6.6	0.4	63.2	27.2	1.4	leaf	--	CTR genotype	cold stress
											8.8	1	58.4	19.7	2.3	leaf	--	CTR genotype	cold stress
LOC_OS01G69910	LOC_OS01G70250	LOC_OS04G51580	LOC_OS06G06470	LOC_OS06G04810	Tissue	Cultivar	Genotype	Treatment			11.6	1.6	49.3	28.3	0.3	leaf	--	CTWR1 genotype	cold stress
25.7	8.5	19.4	23.2	1.5	bud	ce253	--	4 °C-0h			13.7	2.2	48.3	30.2	0.4	leaf	--	CTWR1 genotype	cold stress
26.9	9.9	18.7	25.8	1	bud	ce253	--	4 °C-0h			15.8	1	47.9	33.1	0.4	leaf	--	CTWR2 genotype	cold stress
26.3	8.9	28.9	24	1.5	bud	ce253	--	4 °C-0h			13.4	2	53.6	8.6	0	leaf	--	CTWR2 genotype	cold stress
24	7.3	18.9	9.1	1.5	bud	Y12-4	--	4 °C-0h			9.3	3.2	70.7	9.5	0.3	leaf	--	SCR genotype	cold stress
24.2	7.7	19.3	12.1	1.4	bud	Y12-4	--	4 °C-0h			8.9	2.4	80.5	8.2	0.2	leaf	--	SCR genotype	cold stress
25.2	8.3	19.2	11.9	1.8	bud	Y12-4	--	4 °C-0h			24.2	4.5	42.7	21.3	0.2	leaf	--	CTR genotype	control
15.5	6.9	5.6	29.6	2.4	bud	ce253	--	4 °C-12h			27.3	6.2	46.5	20.2	0.3	leaf	--	CTR genotype	control
16.2	7.6	3.7	37.2	3.3	bud	ce253	--	4 °C-12h			23.5	4.9	49.8	17.5	0.3	leaf	--	CTWR1 genotype	control
17	7.6	4.9	32	3	bud	ce253	--	4 °C-12h			22.9	5.4	52.5	17.8	0.4	leaf	--	CTWR1 genotype	control
18.9	7	7.9	21.2	2.9	bud	Y12-4	--	4 °C-12h			22.3	4.2	46.3	11.9	0.5	leaf	--	CTWR2 genotype	control
19	5.8	7.4	21.4	3.2	bud	Y12-4	--	4 °C-12h			22.4	4.2	50.1	13.6	0.2	leaf	--	CTWR2 genotype	control
18.3	6.3	5.9	22	3.1	bud	Y12-4	--	4 °C-12h			21.3	4.9	47.6	4.4	0.1	leaf	--	SCR genotype	control
15.6	4.5	11.5	56.2	2.9	bud	ce253	--	4 °C-24h			24.2	5.4	51.5	5.5	0.2	leaf	--	SCR genotype	control
14.3	5.9	8.6	44.1	2.6	bud	ce253	--	4 °C-24h
14.7	6.3	11.1	52.7	2.9	bud	ce253	--	4 °C-24h			7.187e-05	9.50756e-06	0.098426	0.103989	0.235266
16.9	5	5	24.5	4	bud	Y12-4	--	4 °C-24h			0.490182	0.278912
15.9	6.2	6.8	26.6	3.7	bud	Y12-4	--	4 °C-24h			-2.04006	-3.58537
15.1	4.6	6.4	27.1	3	bud	Y12-4	--	4 °C-24h
24.8	8.9	16.2	26.6	1.6	bud	ce253	--	4 °C-3h			LOC_OS06G05520	LOC_OS06G05660	LOC_OS06G05760	LOC_OS06G05790	LOC_OS06G05800	Tissue	Cultivar	Genotype	Treatment
19.3	7.6	15.4	26.4	1.9	bud	ce253	--	4 °C-3h			46.4	33.6	0	11.6	11.5	leaf	--	CTR genotype	cold stress
20.7	8.7	16.9	24.3	2.1	bud	ce253	--	4 °C-3h			44.1	37.5	0	13.5	14.8	leaf	--	CTR genotype	cold stress
22.3	8	16.1	13.4	2.7	bud	Y12-4	--	4 °C-3h			37.4	30.9	0	13.6	28.7	leaf	--	CTWR1 genotype	cold stress
24.4	7.6	11.8	12.4	3.1	bud	Y12-4	--	4 °C-3h			38	32.6	0	13	28.4	leaf	--	CTWR1 genotype	cold stress
21.2	8.6	10.6	11.1	2.8	bud	Y12-4	--	4 °C-3h			53.1	58.2	0	8.4	27.3	leaf	--	CTWR2 genotype	cold stress
19.6	7.5	7.7	27.8	1.8	bud	ce253	--	4 °C-6h			41.8	41.2	0	18.5	32.2	leaf	--	CTWR2 genotype	cold stress
18.6	8.8	5.7	29.2	2	bud	ce253	--	4 °C-6h			23.1	67.4	0	15	27.1	leaf	--	SCR genotype	cold stress
18.5	8.6	8.4	28.3	1.3	bud	ce253	--	4 °C-6h			18.7	62.8	0.1	15.8	24.1	leaf	--	SCR genotype	cold stress
19.2	7.2	7.9	15.8	3.6	bud	Y12-4	--	4 °C-6h			37.2	63.8	0	28.1	35.2	leaf	--	CTR genotype	control
20.4	8.7	7.9	19.5	3.5	bud	Y12-4	--	4 °C-6h			35.1	63.1	0	22.7	32.7	leaf	--	CTR genotype	control
20.2	8.2	7.9	18.8	4.1	bud	Y12-4	--	4 °C-6h			44.6	66.8	0	17.8	27.9	leaf	--	CTWR1 genotype	control
											39.9	67.2	0	23.1	28.5	leaf	--	CTWR1 genotype	control
1.78535e-06	0.00868025	9.90854e-05	0.0416193	4.80266e-06							56	64.3	0	15.4	35.7	leaf	--	CTWR2 genotype	control
17.4833	6.86667	5.9	27.2333	2.98333							54.9	63.7	0	16.2	34.2	leaf	--	CTWR2 genotype	control
25.3833	8.43333	20.7333	17.6833	1.45							22.4	69.3	0	19.4	33.3	leaf	--	SCR genotype	control
0.688772	0.814229	0.284566	1.54006	2.05747							18.6	69	0	16.9	33.1	leaf	--	SCR genotype	control
-1.45186	-1.22816		1.5	2.1
											0.798884	0.0013323		0.0135574	0.0581917
LOC_OS06G05520	LOC_OS06G05660	LOC_OS06G05760	LOC_OS06G05790	LOC_OS06G05800	Tissue	Cultivar	Genotype	Treatment			0.974225	0.601697		0.63747	0.735839
31.3	72.5	0	3.1	27	bud	ce253	--	4 °C-0h				-1.66197		-1.5687
36.9	74.3	0	2.8	31	bud	ce253	--	4 °C-0h
37.3	71.7	0	2.7	27.8	bud	ce253	--	4 °C-0h			LOC_OS06G05800	LOC_OS06G06080	LOC_OS06G06520	LOC_OS07G43770	LOC_OS07G46230	Tissue	Cultivar	Genotype	Treatment
37.6	76	0	2.2	25.6	bud	Y12-4	--	4 °C-0h			11.5	17.3	0.1	25.8	4.7	leaf	--	CTR genotype	cold stress
36.4	52.7	0	3.8	23.7	bud	Y12-4	--	4 °C-0h			14.8	21.8	0.5	23.3	5.1	leaf	--	CTR genotype	cold stress
37.7	55.6	0	2.3	25.8	bud	Y12-4	--	4 °C-0h			28.7	39.4	0.1	31.3	1.2	leaf	--	CTWR1 genotype	cold stress
29.5	71.8	0	0.9	18	bud	ce253	--	4 °C-12h			28.4	35.8	0.1	40.7	1.3	leaf	--	CTWR1 genotype	cold stress
33.3	72.6	0	2.3	18.5	bud	ce253	--	4 °C-12h			27.3	16.2	0	26	0.6	leaf	--	CTWR2 genotype	cold stress
29.7	72.6	0	1.4	20.5	bud	ce253	--	4 °C-12h			32.2	34.8	0	32.1	0	leaf	--	CTWR2 genotype	cold stress
31.9	64.1	0	1.5	18	bud	Y12-4	--	4 °C-12h			27.1	5.9	1.5	27.6	0.1	leaf	--	SCR genotype	cold stress
33.6	63.9	0	2.5	20	bud	Y12-4	--	4 °C-12h			24.1	5	0.4	27.4	0.1	leaf	--	SCR genotype	cold stress
31.3	56.4	0	2.3	18.5	bud	Y12-4	--	4 °C-12h			35.2	31.2	0	18.5	0	leaf	--	CTR genotype	control
34.8	54.8	0	2.2	13.4	bud	ce253	--	4 °C-24h			32.7	30.7	0	19.2	0	leaf	--	CTR genotype	control
31.4	59.5	0	1.8	13.4	bud	ce253	--	4 °C-24h			27.9	20	0	17	0	leaf	--	CTWR1 genotype	control
31.4	55.7	0	2.3	14.2	bud	ce253	--	4 °C-24h			28.5	22.4	0	17	0	leaf	--	CTWR1 genotype	control
33.9	60.6	0	2.2	16.7	bud	Y12-4	--	4 °C-24h			35.7	24.5	0.2	19.4	0	leaf	--	CTWR2 genotype	control
32.7	65.1	0	2.7	12	bud	Y12-4	--	4 °C-24h			34.2	21.5	0.4	19.9	0	leaf	--	CTWR2 genotype	control
31	62.8	0	2.5	14.1	bud	Y12-4	--	4 °C-24h			33.3	14.2	10.1	12.9	0	leaf	--	SCR genotype	control
37	75.5	0	1	27.4	bud	ce253	--	4 °C-3h			33.1	12.3	10.7	11.7	0	leaf	--	SCR genotype	control
38.5	76.6	0	1.7	28.2	bud	ce253	--	4 °C-3h
34.7	72.3	0	2.2	29.5	bud	ce253	--	4 °C-3h			0.0581917	0.605798	0.751098	0.00631973	0.0607839
31.3	67.8	0	2.2	24.5	bud	Y12-4	--	4 °C-3h						1.61441
33.9	60.8	0	2.7	25.4	bud	Y12-4	--	4 °C-3h
34.6	70.2	0	2.2	26.9	bud	Y12-4	--	4 °C-3h			LOC_OS07G46310	LOC_OS07G46550	LOC_OS07G46660	LOC_OS07G46690	LOC_OS08G32870	Tissue	Cultivar	Genotype	Treatment
30.4	62.5	0	1.5	21.2	bud	ce253	--	4 °C-6h			3.7	0	45.8	31.6	19.3	leaf	--	CTR genotype	cold stress
31.8	65.4	0	1.5	24.6	bud	ce253	--	4 °C-6h			4.2	0.4	50.9	36.8	22.2	leaf	--	CTR genotype	cold stress
32.3	72.6	0	2.5	23	bud	ce253	--	4 °C-6h			13	0	41.2	28.2	45	leaf	--	CTWR1 genotype	cold stress
31.9	67.5	0	1.8	23.2	bud	Y12-4	--	4 °C-6h			13.9	0	41.9	28.6	45	leaf	--	CTWR1 genotype	cold stress
31.2	65.5	0	2.2	22.6	bud	Y12-4	--	4 °C-6h			2.2	0.1	50.6	23.9	45.1	leaf	--	CTWR2 genotype	cold stress
31.8	66.3	0	1.7	22.9	bud	Y12-4	--	4 °C-6h			14.3	0	46.4	28.2	63.3	leaf	--	CTWR2 genotype	cold stress
											11.5	0.1	45.1	25.1	61.5	leaf	--	SCR genotype	cold stress
0.00423538	0.963536		0.0181135	0.000209834							10.1	0	43.1	23.1	64.3	leaf	--	SCR genotype	cold stress
31.55	66.9	0	1.81667	18.9167							9.5	0	50.4	34.4	40.2	leaf	--	CTR genotype	control
36.2	67.1333	0	2.81667	26.8167							11	0	47.6	32.1	45.6	leaf	--	CTR genotype	control
0.871547	0.996524		0.64497	0.705407							14.3	0	50.9	29.7	60.2	leaf	--	CTWR1 genotype	control
-1.14739			-1.55046	-1.41762							11.7	0.4	51.4	33.7	58.5	leaf	--	CTWR1 genotype	control
											3.8	0	46.9	22.5	65.2	leaf	--	CTWR2 genotype	control
LOC_OS06G06080	LOC_OS06G06520	LOC_OS07G43770	LOC_OS07G46230	LOC_OS07G46310	Tissue	Cultivar	Genotype	Treatment			3.6	0	46.1	26	63.8	leaf	--	CTWR2 genotype	control
31.9	2.3	18.9	0	5.7	bud	ce253	--	4 °C-0h			13.2	0	48.7	36.6	67.9	leaf	--	SCR genotype	control
22.5	4.9	20.1	1	5.4	bud	ce253	--	4 °C-0h			14.8	0.1	52.4	38.6	66.3	leaf	--	SCR genotype	control
22.7	6.3	19	0	4.9	bud	ce253	--	4 °C-0h
31.9	5.6	26.3	1	3.6	bud	Y12-4	--	4 °C-0h			0.88612	0.861928	0.191891	0.945159	0.0834261
28.3	7.2	27.4	0	3	bud	Y12-4	--	4 °C-0h
26.9	6.2	27.8	0	2.9	bud	Y12-4	--	4 °C-0h			LOC_OS08G32970	LOC_OS08G33010	LOC_OS10G07556	LOC_OS10G22700	LOC_OS10G22770	Tissue	Cultivar	Genotype	Treatment
16.3	6.7	18.2	0.6	2.8	bud	ce253	--	4 °C-12h			6	0.2	0	0	0	leaf	--	CTR genotype	cold stress
23.8	8.4	20.3	1.3	2.8	bud	ce253	--	4 °C-12h			4.1	0.4	0	0	0	leaf	--	CTR genotype	cold stress
16.4	8.1	22.8	1.5	2.7	bud	ce253	--	4 °C-12h			4.6	0	0	0	0	leaf	--	CTWR1 genotype	cold stress
24.1	4.5	22.2	1.3	2.3	bud	Y12-4	--	4 °C-12h			3.9	0	0	0	0	leaf	--	CTWR1 genotype	cold stress
21.4	5.7	13.8	2.5	2.3	bud	Y12-4	--	4 °C-12h			6.2	0	0.1	0	0	leaf	--	CTWR2 genotype	cold stress
20.9	6.8	23.8	4.1	2.6	bud	Y12-4	--	4 °C-12h			28.5	0	0	0	0	leaf	--	CTWR2 genotype	cold stress
7.8	4.2	16.6	1.3	2.2	bud	ce253	--	4 °C-24h			7.3	0	0.9	0	0	leaf	--	SCR genotype	cold stress
10.6	6.4	14.5	1.2	2.2	bud	ce253	--	4 °C-24h			7.9	0	0.3	0	0	leaf	--	SCR genotype	cold stress
10.7	8.9	17.8	1.3	2.1	bud	ce253	--	4 °C-24h			2.8	0	0.1	0	0	leaf	--	CTR genotype	control
18.8	4.6	18.9	2.1	2.4	bud	Y12-4	--	4 °C-24h			3.4	0	0.5	0	0	leaf	--	CTR genotype	control
17.9	2.9	14	2	1.8	bud	Y12-4	--	4 °C-24h			2.8	0	1.3	0	0	leaf	--	CTWR1 genotype	control
18.6	3.1	11.2	2.2	2.1	bud	Y12-4	--	4 °C-24h			3.5	0	1.1	0	0	leaf	--	CTWR1 genotype	control
14.7	5	17.6	0.4	5.1	bud	ce253	--	4 °C-3h			3.5	0	0	0	0	leaf	--	CTWR2 genotype	control
24.5	5.7	16.1	0	4.8	bud	ce253	--	4 °C-3h			3.4	0	0	0	0	leaf	--	CTWR2 genotype	control
24.2	7.1	16.6	0	5.1	bud	ce253	--	4 °C-3h			4.6	0	4.6	0	0	leaf	--	SCR genotype	control
21	4	21.5	0.9	3.1	bud	Y12-4	--	4 °C-3h			4.9	0	4.9	0	0	leaf	--	SCR genotype	control
25.3	4	22	0.9	3.6	bud	Y12-4	--	4 °C-3h
26	4	20.9	0.8	3.6	bud	Y12-4	--	4 °C-3h			0.211408	0.203111	0.095133
17.6	8.1	14.9	0.2	4.4	bud	ce253	--	4 °C-6h
17.5	7.8	20.3	0.8	3.7	bud	ce253	--	4 °C-6h			LOC_OS10G22930	LOC_OS10G22960	LOC_OS10G23050	LOC_OS11G43980	LOC_OS11G45540	LOC_OS11G45590	Tissue	Cultivar	Genotype	Treatment
14.2	6.9	24.4	0.4	2.6	bud	ce253	--	4 °C-6h			1.1	24.6	3.3	0	0	44.1	leaf	--	CTR genotype	cold stress
24.9	5.3	20	3.7	3.2	bud	Y12-4	--	4 °C-6h			1.5	23.5	2.8	0.3	0	44.6	leaf	--	CTR genotype	cold stress
25.4	4.7	25	2.2	3.4	bud	Y12-4	--	4 °C-6h			0.2	34.2	1.2	0	2.8	36.3	leaf	--	CTWR1 genotype	cold stress
24.1	5.1	21.5	1.4	2.7	bud	Y12-4	--	4 °C-6h			0	33.5	1.5	0	3.6	39.1	leaf	--	CTWR1 genotype	cold stress
											0.2	25.4	9.1	0	1.3	47.6	leaf	--	CTWR2 genotype	cold stress
0.0115343	0.193106	0.218128	0.0273477	0.0207502							0	42.6	0.3	0	1.4	45.7	leaf	--	CTWR2 genotype	cold stress
20.4833	6.7	20.1833	1.88333	2.58333							0	22.2	0.7	0	1.5	59.6	leaf	--	SCR genotype	cold stress
27.3667	5.41667	23.25	0.333333	4.25							0	23.7	0.6	0	0.7	53.5	leaf	--	SCR genotype	cold stress
0.748477	1.23692	0.8681	5.65	0.607843							0	31.1	1.2	0	0	58.3	leaf	--	CTR genotype	control
-1.33605			5.7	-1.64516							0	28.5	0.8	0	0	57.6	leaf	--	CTR genotype	control
											0	30.6	0.7	0	4.1	59.2	leaf	--	CTWR1 genotype	control
LOC_OS07G46550	LOC_OS07G46660	LOC_OS07G46690	LOC_OS08G32870	LOC_OS08G32970	Tissue	Cultivar	Genotype	Treatment			0	28.6	0.8	0	4.9	56.4	leaf	--	CTWR1 genotype	control
2.4	38.9	22.9	70.4	36	bud	ce253	--	4 °C-0h			0	25.3	4.9	0	3.3	53.2	leaf	--	CTWR2 genotype	control
2.1	40.9	23.3	72	28.4	bud	ce253	--	4 °C-0h			0	24.8	4.4	0	4.1	54.4	leaf	--	CTWR2 genotype	control
1.6	40.1	23.7	77.3	24.7	bud	ce253	--	4 °C-0h			0	28.8	3.8	0	4	56.6	leaf	--	SCR genotype	control
0.7	38.9	27.3	73.3	29.3	bud	Y12-4	--	4 °C-0h			0	26.4	3.6	0	5.3	57.1	leaf	--	SCR genotype	control
1	40	22.9	77.8	35.2	bud	Y12-4	--	4 °C-0h
0.9	40.1	22.9	77.3	35.8	bud	Y12-4	--	4 °C-0h			0.113304	0.47033	0.569665	0.363217	0.285689
1.9	46.8	29.5	80.6	29.6	bud	ce253	--	4 °C-12h
2	48.5	30.6	83.2	40.2	bud	ce253	--	4 °C-12h
2.2	50.8	29.8	80.8	31.7	bud	ce253	--	4 °C-12h
0.8	45.7	34.8	78.3	29	bud	Y12-4	--	4 °C-12h
1.1	47.9	30.6	81.2	26.1	bud	Y12-4	--	4 °C-12h
0.4	47.5	31.7	80.2	25.3	bud	Y12-4	--	4 °C-12h
0.8	53.2	31.2	73.8	22.2	bud	ce253	--	4 °C-24h
1.4	52.2	31	74.4	25.6	bud	ce253	--	4 °C-24h
1.6	52.1	31	73.1	23.8	bud	ce253	--	4 °C-24h
1.3	49.9	35.8	77	25.6	bud	Y12-4	--	4 °C-24h
1.2	54.4	29.8	86.2	30.7	bud	Y12-4	--	4 °C-24h
1.1	50.7	35.3	81.6	25.4	bud	Y12-4	--	4 °C-24h
1.9	42.1	28.1	73.7	26.6	bud	ce253	--	4 °C-3h
0.9	40	25.8	82.6	31.5	bud	ce253	--	4 °C-3h
1.1	40.9	27.1	81.7	30.5	bud	ce253	--	4 °C-3h
0.7	40	28	81.1	24.1	bud	Y12-4	--	4 °C-3h
1	41.2	27	76	34.8	bud	Y12-4	--	4 °C-3h
0.8	42.6	26	83.9	35.5	bud	Y12-4	--	4 °C-3h
2	44.7	29.4	78.5	28.5	bud	ce253	--	4 °C-6h
1.1	44	28.4	79.1	36.6	bud	ce253	--	4 °C-6h
1.5	41.8	24.4	82.5	36.4	bud	ce253	--	4 °C-6h
0.3	41.9	27.3	78.2	33.9	bud	Y12-4	--	4 °C-6h
0.7	42.6	29.8	73.3	28.6	bud	Y12-4	--	4 °C-6h
0.4	43.8	31.1	74.9	25.3	bud	Y12-4	--	4 °C-6h
0.906026	1.742e-05	4.37623e-05	0.00389138	0.679023
	47.8667	31.1667	80.7167
	39.8167	23.8333	74.6833
	1.20218	1.30769	1.08079
	1.2	1.3	1.08
LOC_OS08G33010	LOC_OS10G07556	LOC_OS10G22700	LOC_OS10G22770	LOC_OS10G22930	Tissue	Cultivar	Genotype	Treatment
0	1.7	0.4	0	0.1	bud	ce253	--	4 °C-0h
0	2.6	0	0	0.1	bud	ce253	--	4 °C-0h
0.1	8.6	0.2	0	0.3	bud	ce253	--	4 °C-0h
0	0	0	0	1.2	bud	Y12-4	--	4 °C-0h
0	0	0	0	1.7	bud	Y12-4	--	4 °C-0h
0	0	0.2	0	1.3	bud	Y12-4	--	4 °C-0h
0	1.2	0	0	0.1	bud	ce253	--	4 °C-12h
0	0	0	0	0.1	bud	ce253	--	4 °C-12h
0	1.5	0	0	0.1	bud	ce253	--	4 °C-12h
0	0	0	0	0.3	bud	Y12-4	--	4 °C-12h
0	0	0	0	0.6	bud	Y12-4	--	4 °C-12h
0	0	0	0	0.4	bud	Y12-4	--	4 °C-12h
0	1.8	0	0	0	bud	ce253	--	4 °C-24h
0	0.7	0	0	0	bud	ce253	--	4 °C-24h
0	1.1	0	0	0	bud	ce253	--	4 °C-24h
0	0	0.2	0	2.7	bud	Y12-4	--	4 °C-24h
0	0.1	0.2	0	3.2	bud	Y12-4	--	4 °C-24h
0	0	0.4	0	2.5	bud	Y12-4	--	4 °C-24h
0	3	0	0	0.3	bud	ce253	--	4 °C-3h
0	2.5	0	0	0.2	bud	ce253	--	4 °C-3h
0	3.3	0	0	0.5	bud	ce253	--	4 °C-3h
0	0.1	0.1	0	0.7	bud	Y12-4	--	4 °C-3h
0	0	0.2	0	1.3	bud	Y12-4	--	4 °C-3h
0	0	0	0	0.8	bud	Y12-4	--	4 °C-3h
0	0.4	0	0	0.2	bud	ce253	--	4 °C-6h
0	1.7	0.2	0	0.1	bud	ce253	--	4 °C-6h
0	0.9	0	0	0.3	bud	ce253	--	4 °C-6h
0	0	0	0	0.6	bud	Y12-4	--	4 °C-6h
0	0	0	0	0.8	bud	Y12-4	--	4 °C-6h
0	0	0	0	1.2	bud	Y12-4	--	4 °C-6h
0.363217	0.273046	0.101939		0.134648
LOC_OS10G22960	LOC_OS10G23050	LOC_OS11G43980	LOC_OS11G45540	LOC_OS11G45590	Tissue	Cultivar	Genotype	Treatment
14.3	3.4	11.2	5.9	61	bud	ce253	--	4 °C-0h
12.7	7.2	8.2	7	58.9	bud	ce253	--	4 °C-0h
12.7	8.7	9.6	7.3	58.7	bud	ce253	--	4 °C-0h
9.7	3.2	6.2	2.2	53	bud	Y12-4	--	4 °C-0h
11.8	7.3	9	1.7	49.4	bud	Y12-4	--	4 °C-0h
9.7	8	8.4	1.9	51.7	bud	Y12-4	--	4 °C-0h
10.4	1.4	8.2	0.5	64.4	bud	ce253	--	4 °C-12h
11.6	1.4	8.6	0.4	64.1	bud	ce253	--	4 °C-12h
10.4	1.7	8.9	0.1	64.3	bud	ce253	--	4 °C-12h
6.5	2.4	6.6	0.2	43.8	bud	Y12-4	--	4 °C-12h
7.2	2.1	4.9	0.2	44.2	bud	Y12-4	--	4 °C-12h
7.4	2	6.5	0.3	43.2	bud	Y12-4	--	4 °C-12h
11.4	2.7	5.8	0.9	56.4	bud	ce253	--	4 °C-24h
9.6	1.7	8	0.3	56.6	bud	ce253	--	4 °C-24h
9.4	3.5	8.6	0.8	56.9	bud	ce253	--	4 °C-24h
4.7	6.2	4.2	0	41.8	bud	Y12-4	--	4 °C-24h
5.5	8.4	6.2	0	44.4	bud	Y12-4	--	4 °C-24h
3.4	6.5	4.8	0.2	45.2	bud	Y12-4	--	4 °C-24h
10	5.8	8.7	1.8	64.6	bud	ce253	--	4 °C-3h
10.3	3.2	12.2	1.5	65.2	bud	ce253	--	4 °C-3h
10.5	4.9	10.3	2	64.9	bud	ce253	--	4 °C-3h
9.9	4	10.5	1.4	46.4	bud	Y12-4	--	4 °C-3h
8	3.7	7.8	0.6	49.8	bud	Y12-4	--	4 °C-3h
8.7	2.8	8.9	0.7	54	bud	Y12-4	--	4 °C-3h
10.1	2.2	10.3	0.4	59.5	bud	ce253	--	4 °C-6h
11.2	3.3	10.8	1.2	60.8	bud	ce253	--	4 °C-6h
11	3	10.9	0.7	61.6	bud	ce253	--	4 °C-6h
7.9	2.4	7	0.6	46.9	bud	Y12-4	--	4 °C-6h
8.9	3.1	6.8	0.4	45.3	bud	Y12-4	--	4 °C-6h
8.7	2.1	9.5	0.5	41.8	bud	Y12-4	--	4 °C-6h
0.0302954	0.00548903	0.139979	0.0138021	0.779592
8.91667	1.83333	7.28333	0.283333	54
11.8167	6.3	8.76667	4.33333	55.45
0.754584	0.291005	0.830798	0.0653846	0.97385
-1.32523	-3.43636		-15.2941
